# Supplementary material for: 3-(4-Meth­oxy­phen­yl)pyrido[2,3-b]pyrazine
Source: Acta Crystallogr Sect E Struct Rep Online. 2010 Sep 30;66(Pt 10):o2650. doi: 10.1107/S1600536810037943 (PMC2983270; doi:10.1107/S1600536810037943)
Supplement: Supplementary file 2 [file e-66-o2650-Isup2.hkl]

# 
# h,k,l, Fc-squared, Fo-squared, sigma(Fo-squared) and status flag 
# 
data_I 
_shelx_title ' shelxl in P2(1)/n                P21/c' 
_shelx_refln_list_code          4 
_shelx_F_calc_maximum       91.75 
_exptl_crystal_F_000       496.00 
_reflns_d_resolution_high  0.7608 
 
loop_ 
 _symmetry_equiv_pos_as_xyz 
 'x, y, z' 
 '-x, y+1/2, -z+1/2' 
 '-x, -y, -z' 
 'x, -y-1/2, z-1/2' 
 
_cell_length_a     6.4486 
_cell_length_b     7.3265 
_cell_length_c    24.2160 
_cell_angle_alpha  90.000 
_cell_angle_beta   99.310 
_cell_angle_gamma  90.000 
 
_shelx_F_squared_multiplier     1.000 
 
loop_ 
 _refln_index_h 
 _refln_index_k 
 _refln_index_l 
 _refln_F_squared_calc 
 _refln_F_squared_meas 
 _refln_F_squared_sigma 
 _refln_observed_status 
   2   0   0      949.03      979.19     32.06 o 
   3   0   0     1224.49     1177.73     23.58 o 
   4   0   0      228.71      225.78      4.57 o 
   5   0   0      823.60      844.92     24.70 o 
   6   0   0      405.10      432.59     14.78 o 
   7   0   0       71.18       68.24      2.96 o 
   8   0   0       19.09       22.46      2.76 o 
   2   1   0      158.69      171.16      2.30 o 
   3   1   0       13.56       15.59      0.93 o 
   4   1   0      249.39      267.42      3.90 o 
   5   1   0        0.16        0.67      0.59 o 
   6   1   0       57.12       58.29      2.22 o 
   7   1   0        0.35        0.70      0.54 o 
   8   1   0        0.18        0.88      0.70 o 
   2   2   0      511.27      481.20     12.49 o 
   3   2   0       11.51        9.31      1.27 o 
   4   2   0       17.34       21.74      0.86 o 
   5   2   0      267.95      276.92      4.04 o 
   6   2   0       93.53       98.62      1.97 o 
   7   2   0       28.39       35.60      1.67 o 
   8   2   0       55.98       75.32      4.19 o 
   1   3   0      546.77      505.24      6.84 o 
   2   3   0     1330.96     1332.53     19.96 o 
   3   3   0      288.28      306.26      4.30 o 
   4   3   0        0.55        2.44      0.70 o 
   5   3   0        2.32        2.10      0.49 o 
   6   3   0        0.24        0.69      0.72 o 
   7   3   0       16.00       12.75      2.44 o 
   0   4   0       20.56       25.13      0.82 o 
   1   4   0     1574.87     1626.33     29.26 o 
   2   4   0     8417.95    11110.60    172.81 o 
   3   4   0        0.08        0.19      0.53 o 
   4   4   0      739.95      746.39      8.58 o 
   5   4   0      133.24      133.79      3.93 o 
   6   4   0        7.44        8.11      1.87 o 
   7   4   0      537.57      663.61     12.37 o 
   1   5   0       14.96       13.91      0.57 o 
   2   5   0        8.85       12.20      2.19 o 
   3   5   0      582.70      604.83      8.69 o 
   4   5   0        0.13        0.73      0.73 o 
   5   5   0        2.50        4.01      1.27 o 
   6   5   0       29.54       33.36      2.39 o 
   7   5   0       51.87       59.72      4.46 o 
   0   6   0        9.26       10.25      1.73 o 
   1   6   0      356.66      392.24      5.18 o 
   2   6   0      978.08     1086.28     17.57 o 
   3   6   0      396.07      421.44     14.32 o 
   4   6   0        0.16        1.31      1.09 o 
   5   6   0        8.66        8.50      2.17 o 
   6   6   0       43.94       61.11      2.64 o 
   1   7   0        0.57        0.49      0.53 o 
   2   7   0       57.37       58.09      2.24 o 
   3   7   0       41.18       44.99      2.13 o 
   4   7   0       80.28       86.53      3.92 o 
   5   7   0       40.89       40.21      1.89 o 
   0   8   0      534.67      619.45     20.97 o 
   1   8   0       40.59       47.91      2.65 o 
   2   8   0       20.29       16.30      3.56 o 
   3   8   0      310.57      308.30     10.86 o 
   4   8   0      437.74      447.86      5.68 o 
   1   9   0      101.78      113.76      4.87 o 
   2   9   0       22.71       15.62      6.23 o 
  -8   1   1        7.20        7.20      1.53 o 
  -7   1   1        4.89        4.81      1.12 o 
  -6   1   1       52.19       53.15      2.05 o 
  -5   1   1        6.02        4.72      1.06 o 
  -4   1   1       80.71       88.20      3.64 o 
  -3   1   1       10.03       10.71      1.04 o 
  -2   1   1     1236.12     1153.42     10.71 o 
   0   1   1       46.33       46.76      0.60 o 
   2   1   1     1800.10     1801.99     18.43 o 
   3   1   1      101.92       92.55      1.38 o 
   4   1   1      115.74      105.03      1.82 o 
   5   1   1       18.25       14.93      1.25 o 
   6   1   1       17.08       17.49      1.58 o 
   7   1   1        6.17        5.70      0.90 o 
   8   1   1        0.01        0.40      0.61 o 
  -8   2   1       88.09      104.91      3.02 o 
  -7   2   1       16.05       22.34      1.65 o 
  -6   2   1       79.75       74.72      1.85 o 
  -5   2   1        1.39        1.64      0.86 o 
  -4   2   1      164.55      138.34      3.45 o 
  -3   2   1      154.31      179.57      5.90 o 
  -2   2   1     1011.05      979.34      9.08 o 
   2   2   1     2841.38     3095.40     22.94 o 
   3   2   1      430.38      437.66      9.70 o 
   4   2   1      105.04       93.43      2.19 o 
   5   2   1      133.18      135.19      2.32 o 
   6   2   1      147.98      152.95      3.10 o 
   7   2   1      103.40      112.04      3.62 o 
   8   2   1       68.94       79.65      4.39 o 
  -7   3   1        0.27        1.12      0.89 o 
  -6   3   1       52.19       54.34      1.97 o 
  -5   3   1       14.71       13.46      1.17 o 
  -4   3   1      103.40      102.13      2.83 o 
  -3   3   1      323.52      304.15      4.69 o 
  -2   3   1       73.10       77.21      1.72 o 
  -1   3   1      161.32      164.22      1.60 o 
   0   3   1        6.77        8.76      0.30 o 
   1   3   1      511.38      483.57      4.59 o 
   2   3   1      497.63      473.25     11.93 o 
   3   3   1     1207.63     1166.00     31.77 o 
   4   3   1       16.40       13.77      0.88 o 
   5   3   1       11.13        9.43      1.16 o 
   6   3   1        0.14        1.32      0.76 o 
   7   3   1        8.84        7.04      1.51 o 
  -7   4   1       23.57       42.06      3.25 o 
  -6   4   1        0.61        0.66      1.11 o 
  -5   4   1        2.09        2.05      0.59 o 
  -4   4   1        9.63        9.79      0.84 o 
  -3   4   1      118.09      131.96      3.09 o 
  -2   4   1      446.34      477.40     23.32 o 
  -1   4   1     1978.82     2076.18     33.39 o 
   0   4   1       30.15       26.58      0.86 o 
   1   4   1      143.49      143.29      3.27 o 
   2   4   1     1989.07     2070.40     31.07 o 
   3   4   1      463.53      494.94      6.66 o 
   4   4   1        0.28        1.54      0.45 o 
   5   4   1       48.64       45.91      1.75 o 
   6   4   1       83.88       80.21      3.68 o 
   7   4   1       34.79       22.96      5.66 o 
  -7   5   1        8.79       13.70      3.75 o 
  -6   5   1       12.17       15.99      2.54 o 
  -5   5   1        5.26        4.64      1.30 o 
  -4   5   1       33.37       36.49      1.62 o 
  -3   5   1      131.67      140.15      3.62 o 
  -2   5   1        0.06       -0.30      0.86 o 
  -1   5   1       86.97       96.25      2.16 o 
   0   5   1       14.65       16.49      0.70 o 
   1   5   1        0.69        1.02      0.49 o 
   2   5   1        5.81        2.64      1.12 o 
   3   5   1       80.92       89.52      4.47 o 
   4   5   1       76.06       78.87      2.78 o 
   5   5   1        4.29        4.59      1.35 o 
   6   5   1        3.10        1.63      0.86 o 
   7   5   1        0.69        1.53      0.87 o 
  -6   6   1      165.94      191.05      5.62 o 
  -5   6   1        1.45        2.80      1.23 o 
  -4   6   1      149.08      148.79      4.24 o 
  -3   6   1      514.26      511.55     15.03 o 
  -2   6   1      766.83      802.53     13.72 o 
  -1   6   1      206.39      221.49      4.02 o 
   0   6   1        5.56        5.06      0.62 o 
   1   6   1        0.89        1.21      0.43 o 
   2   6   1       12.96       13.30      1.97 o 
   3   6   1      871.76      903.23     25.89 o 
   4   6   1      270.70      261.80      7.10 o 
   5   6   1      188.84      198.76      7.88 o 
   6   6   1       34.11       36.27      1.84 o 
  -5   7   1       10.90        7.76      1.57 o 
  -4   7   1        0.00        0.82      0.73 o 
  -3   7   1       21.16       21.60      2.43 o 
  -2   7   1        0.24        1.38      0.79 o 
  -1   7   1       96.23       94.54      2.77 o 
   0   7   1       21.65       20.56      1.08 o 
   1   7   1      110.37      112.25      3.62 o 
   2   7   1        0.19        2.16      1.99 o 
   3   7   1       68.15       71.35      3.50 o 
   4   7   1        1.49        0.87      0.70 o 
   5   7   1       30.86       29.16      3.31 o 
  -4   8   1      127.66      131.36      4.37 o 
  -3   8   1      185.00      173.30      9.28 o 
  -2   8   1       44.94       42.05      2.97 o 
  -1   8   1       22.84       23.96      2.24 o 
   0   8   1      227.29      234.97      6.74 o 
   1   8   1       87.93       90.68      3.41 o 
   2   8   1       11.35       11.81      3.16 o 
   3   8   1      188.44      176.84      7.41 o 
   4   8   1       26.14       13.42      3.26 o 
  -3   9   1       11.56        6.46      3.10 o 
  -2   9   1        0.40       -0.24      1.47 o 
  -1   9   1       13.36        9.83      3.46 o 
   0   9   1        6.04        4.55      1.38 o 
   1   9   1        2.13        0.41      1.74 o 
   2   9   1        2.48        2.53      0.85 o 
  -8   0   2        4.96        7.11      2.35 o 
  -7   0   2       71.28       68.19      2.96 o 
  -6   0   2        9.27       10.60      1.40 o 
  -5   0   2      521.87      607.43     34.17 o 
  -4   0   2     1557.62     1644.03     42.28 o 
  -3   0   2       88.87       95.45      2.96 o 
  -2   0   2     1223.19     1176.64     24.21 o 
  -1   0   2      317.58      305.70      3.49 o 
   0   0   2     2257.03       40.02      1.14 o 
   2   0   2      221.79      170.55      2.06 o 
   3   0   2       84.11       75.69      1.73 o 
   4   0   2        1.67        2.16      0.97 o 
   5   0   2     2309.01     2113.19     66.96 o 
   6   0   2       53.69       50.69      3.17 o 
   7   0   2       20.08       22.31      2.52 o 
   8   0   2       10.11        7.52      2.38 o 
  -8   1   2       25.92       27.73      2.05 o 
  -7   1   2        6.85        4.59      0.94 o 
  -6   1   2        0.65        1.40      0.60 o 
  -5   1   2       18.81       19.82      2.26 o 
  -4   1   2      274.15      296.92      6.88 o 
  -3   1   2        1.96        5.23      1.50 o 
  -2   1   2        2.88        3.33      0.51 o 
  -1   1   2      815.13      754.26      5.60 o 
   0   1   2      779.14      763.49      5.23 o 
   1   1   2     5605.68     7993.66    154.32 o 
   2   1   2      723.04      671.28      6.68 o 
   3   1   2        0.50        0.80      0.38 o 
   4   1   2       80.13       70.89      1.77 o 
   5   1   2      451.19      433.34      5.13 o 
   6   1   2       27.00       27.84      1.49 o 
   7   1   2       91.43       94.03      2.73 o 
   8   1   2        9.31        4.90      1.59 o 
  -8   2   2        0.74        1.09      0.62 o 
  -7   2   2        0.63        1.36      0.48 o 
  -6   2   2      133.39      142.22      3.12 o 
  -5   2   2      108.36      116.36      2.40 o 
  -4   2   2      530.97      628.02     12.03 o 
  -3   2   2      277.20      328.09      7.18 o 
  -2   2   2        1.50        0.87      0.63 o 
  -1   2   2       12.03       17.05      0.36 o 
   0   2   2     4427.51     5309.18     93.64 o 
   1   2   2        2.39        6.36      0.61 o 
   2   2   2     1076.65     1048.80     15.38 o 
   3   2   2        0.87        4.20      0.66 o 
   4   2   2      545.15      537.80      6.48 o 
   5   2   2       19.38       14.18      1.95 o 
   6   2   2      301.34      318.67      4.93 o 
   7   2   2       11.80       12.20      1.52 o 
   8   2   2        3.70        5.04      1.28 o 
  -8   3   2        0.70        1.25      0.90 o 
  -7   3   2        3.96        2.90      1.16 o 
  -6   3   2       45.87       43.81      1.61 o 
  -5   3   2       53.97       56.29      1.71 o 
  -4   3   2        8.67        8.50      0.70 o 
  -3   3   2      291.72      318.98      5.20 o 
  -2   3   2      246.15      238.74      4.32 o 
  -1   3   2      620.92      585.09     10.85 o 
   0   3   2      147.24      149.33      1.28 o 
   1   3   2        5.75        7.48      0.30 o 
   2   3   2     1047.76     1019.90     15.10 o 
   3   3   2      311.31      297.56      3.91 o 
   4   3   2      392.54      366.22      8.24 o 
   5   3   2        6.07        5.43      0.94 o 
   6   3   2        9.84       10.25      2.22 o 
   7   3   2       41.70       42.91      2.07 o 
  -7   4   2        6.78        5.74      1.26 o 
  -6   4   2       43.64       42.11      2.41 o 
  -5   4   2      146.68      145.11      4.57 o 
  -4   4   2        2.68        3.72      0.61 o 
  -3   4   2      150.73      178.77      3.96 o 
  -2   4   2     1172.21     1207.36     16.44 o 
  -1   4   2      621.99      638.14     12.67 o 
   0   4   2      374.03      371.73      6.01 o 
   1   4   2      299.61      288.21      4.44 o 
   2   4   2       39.69       52.78      1.92 o 
   3   4   2       79.78       58.82      3.32 o 
   4   4   2        8.07        9.76      1.46 o 
   5   4   2        3.83        3.68      1.23 o 
   6   4   2        0.00        1.55      1.05 o 
   7   4   2      299.67      341.73      8.82 o 
  -7   5   2       17.59       15.61      3.55 o 
  -6   5   2       58.88       69.43      2.73 o 
  -5   5   2        3.33        2.98      0.99 o 
  -4   5   2       70.96       67.46      2.50 o 
  -3   5   2       49.03       48.64      2.25 o 
  -2   5   2        0.98        0.32      0.95 o 
  -1   5   2       13.66       10.97      0.83 o 
   0   5   2      139.81      144.51      2.64 o 
   1   5   2        0.01        0.29      0.21 o 
   2   5   2       13.63       14.47      1.84 o 
   3   5   2     1935.80     1911.39     31.13 o 
   4   5   2        8.14        8.05      1.41 o 
   5   5   2       55.79       52.93      2.14 o 
   6   5   2        2.73        3.10      0.83 o 
   7   5   2        0.04        0.19      1.16 o 
  -6   6   2       43.89       38.84      2.66 o 
  -5   6   2        3.16        1.22      0.83 o 
  -4   6   2        0.59        1.05      0.90 o 
  -3   6   2      125.60      129.67      5.08 o 
  -2   6   2      886.39      916.73     17.79 o 
  -1   6   2       64.80       73.15      1.91 o 
   0   6   2        9.52       11.63      0.49 o 
   1   6   2       85.71       85.65      1.67 o 
   2   6   2       32.06       34.33      3.61 o 
   3   6   2       10.71       10.06      2.10 o 
   4   6   2       41.15       42.12      2.57 o 
   5   6   2       97.35      100.67      3.74 o 
   6   6   2        1.99        3.05      1.16 o 
  -5   7   2       86.49      101.03      5.07 o 
  -4   7   2       22.18       23.59      3.27 o 
  -3   7   2        3.69        2.62      1.13 o 
  -2   7   2        3.34        2.39      0.95 o 
  -1   7   2        7.96        8.22      1.07 o 
   0   7   2        6.49        5.99      1.09 o 
   1   7   2       40.47       40.01      2.11 o 
   2   7   2      530.58      603.23     15.01 o 
   3   7   2        2.75        1.99      0.72 o 
   4   7   2      141.38      149.75      7.22 o 
   5   7   2        7.22        6.89      2.64 o 
  -4   8   2       49.08       43.62      3.86 o 
  -3   8   2      261.67      235.17      8.38 o 
  -2   8   2        2.74        3.16      1.13 o 
  -1   8   2       31.55       32.08      2.58 o 
   0   8   2        7.86        3.35      3.07 o 
   1   8   2      166.83      178.16      4.80 o 
   2   8   2       40.51       44.00      3.96 o 
   3   8   2       24.57       15.12      4.24 o 
   4   8   2       80.68       74.88      4.06 o 
  -3   9   2        4.13        1.41      1.42 o 
  -2   9   2        0.00        0.11      1.71 o 
  -1   9   2       37.05       34.92      2.85 o 
   0   9   2       14.18        6.96      2.78 o 
   1   9   2      231.70      270.89      9.95 o 
   2   9   2       17.43       11.08      3.76 o 
  -8   1   3        0.92        1.10      0.92 o 
  -7   1   3       11.19       14.67      1.70 o 
  -6   1   3       38.16       40.41      1.86 o 
  -5   1   3       78.67       73.39      4.46 o 
  -4   1   3      371.20      400.41      8.21 o 
  -3   1   3       34.85       34.86      1.18 o 
  -2   1   3        4.31        5.09      0.44 o 
  -1   1   3      206.18      204.19      3.94 o 
   0   1   3       13.44        9.93      0.23 o 
   1   1   3      856.04      760.77      6.43 o 
   2   1   3      293.01      283.64      3.48 o 
   3   1   3        0.90        1.15      0.40 o 
   4   1   3      106.09      104.41      1.76 o 
   5   1   3      331.36      316.98      4.12 o 
   6   1   3       12.33       13.19      1.74 o 
   7   1   3      221.81      240.12      6.05 o 
   8   1   3       52.93       57.69      3.42 o 
  -8   2   3       22.15       25.33      2.62 o 
  -7   2   3        2.05        2.09      0.81 o 
  -6   2   3       43.31       44.04      1.71 o 
  -5   2   3      717.37      808.24     16.46 o 
  -4   2   3      197.10      215.44      5.51 o 
  -3   2   3     3111.95     3753.96     97.84 o 
  -2   2   3      167.15      173.26      2.04 o 
  -1   2   3     5235.34     6523.69     84.88 o 
   0   2   3       62.34       52.61      0.51 o 
   1   2   3     2657.64     2793.42     29.49 o 
   2   2   3      317.81      292.93      4.88 o 
   3   2   3      354.37      349.32      4.98 o 
   4   2   3     1975.06     1882.63     19.10 o 
   5   2   3      638.14      660.50      9.12 o 
   6   2   3     1243.17     1340.31     17.27 o 
   7   2   3      184.23      186.41      5.52 o 
   8   2   3      118.91      127.79      6.51 o 
  -8   3   3        8.63        6.95      2.99 o 
  -7   3   3        2.84        3.39      0.98 o 
  -6   3   3       43.21       42.45      1.48 o 
  -5   3   3       20.72       20.36      1.10 o 
  -4   3   3        7.89        9.85      1.07 o 
  -3   3   3      347.04      393.34      8.33 o 
  -2   3   3       29.18       33.68      1.13 o 
  -1   3   3       10.70        7.10      0.27 o 
   0   3   3       90.62       94.25      1.03 o 
   1   3   3      212.38      203.06      2.94 o 
   2   3   3      103.81       93.85      1.71 o 
   3   3   3      982.58      972.78     21.34 o 
   4   3   3      247.95      230.75      5.63 o 
   5   3   3      325.15      326.01      5.85 o 
   6   3   3       22.31       22.70      1.71 o 
   7   3   3       10.52        6.22      1.73 o 
  -7   4   3        0.03        0.50      0.79 o 
  -6   4   3      115.10      117.70      3.80 o 
  -5   4   3       65.27       70.91      2.58 o 
  -4   4   3       20.56       19.22      0.60 o 
  -3   4   3      106.16      111.83      1.74 o 
  -2   4   3      179.04      213.86      4.11 o 
  -1   4   3      439.06      433.25      7.60 o 
   0   4   3       76.59       82.76      1.83 o 
   1   4   3      229.52      243.44      3.50 o 
   2   4   3        3.64        2.11      0.55 o 
   3   4   3      397.71      373.90     10.24 o 
   4   4   3      933.22      923.93     29.52 o 
   5   4   3        8.36        8.08      1.33 o 
   6   4   3       36.81       35.85      2.10 o 
   7   4   3      212.96      221.39      6.10 o 
  -7   5   3        1.57        0.87      0.62 o 
  -6   5   3        0.02        0.41      0.85 o 
  -5   5   3        7.34        6.50      1.60 o 
  -4   5   3        2.81        2.57      0.95 o 
  -3   5   3       18.00       18.61      2.41 o 
  -2   5   3      146.15      152.30      4.39 o 
  -1   5   3        4.72        5.39      0.45 o 
   0   5   3       32.37       36.50      0.85 o 
   1   5   3       12.42       15.03      0.74 o 
   2   5   3       81.69       79.87      2.73 o 
   3   5   3      205.28      194.46      5.41 o 
   4   5   3       18.48       16.93      2.96 o 
   5   5   3        2.81        2.70      1.29 o 
   6   5   3       25.87       28.51      2.28 o 
  -6   6   3       77.61       70.38      4.00 o 
  -5   6   3        1.30        0.82      1.01 o 
  -4   6   3       25.03       28.45      2.43 o 
  -3   6   3      255.51      269.57      9.55 o 
  -2   6   3      140.14      128.82      3.76 o 
  -1   6   3      649.12      703.89     12.01 o 
   0   6   3        9.77       14.73      1.06 o 
   1   6   3      498.06      525.85      7.96 o 
   2   6   3     1079.76     1136.61     23.82 o 
   3   6   3      957.56     1062.44     34.68 o 
   4   6   3      129.33      123.63      4.01 o 
   5   6   3        2.30        2.07      1.03 o 
   6   6   3       20.90       17.01      5.05 o 
  -5   7   3        2.39        2.04      1.07 o 
  -4   7   3        4.76        4.51      1.19 o 
  -3   7   3        6.47        7.68      1.89 o 
  -2   7   3       31.32       35.36      1.87 o 
  -1   7   3       20.05       19.20      1.21 o 
   0   7   3       16.60       15.86      1.27 o 
   1   7   3      104.02      108.38      2.74 o 
   2   7   3       26.14       21.42      3.10 o 
   3   7   3      221.90      225.54      6.09 o 
   4   7   3        0.88        0.41      0.86 o 
   5   7   3       26.19       25.27      3.40 o 
  -4   8   3       32.30       29.89      1.82 o 
  -3   8   3      246.90      251.20      8.87 o 
  -2   8   3        5.88        4.55      1.31 o 
  -1   8   3       79.03       88.57      3.00 o 
   0   8   3       29.52       25.32      8.50 o 
   1   8   3      196.03      203.10      5.45 o 
   2   8   3      166.74      183.41     16.95 o 
   3   8   3       78.99       81.43      3.49 o 
   4   8   3        0.05        0.53      0.72 o 
  -3   9   3        0.93        2.39      1.28 o 
  -2   9   3        1.42        2.40      1.99 o 
  -1   9   3        5.62        5.47      2.65 o 
   0   9   3      113.51      122.54      7.87 o 
   1   9   3       37.37       34.12      7.44 o 
   2   9   3       65.94       62.21      2.54 o 
  -8   0   4        0.87        2.89      1.66 o 
  -7   0   4        2.36        3.51      1.35 o 
  -6   0   4       66.77       68.25      9.55 o 
  -5   0   4      178.31      207.95     11.88 o 
  -4   0   4     2242.45     2588.84     66.67 o 
  -2   0   4      113.61      117.70      2.42 o 
  -1   0   4      203.71      155.21      4.07 o 
   1   0   4      441.99      308.42      5.49 o 
   2   0   4     4469.71     5140.20     59.14 o 
   3   0   4      122.81      133.97      3.19 o 
   4   0   4        5.90        5.14      1.12 o 
   5   0   4     1997.21     2009.03     47.05 o 
   6   0   4     5180.74     5985.01     51.99 o 
   7   0   4        0.90        1.87      0.86 o 
   8   0   4      105.54      117.42      7.76 o 
  -8   1   4        1.71        1.56      0.80 o 
  -7   1   4        0.00        0.39      0.84 o 
  -6   1   4       31.96       35.39      2.22 o 
  -5   1   4        2.33        3.42      0.89 o 
  -4   1   4      959.97     1050.88     55.64 o 
  -3   1   4      396.85      422.50     12.24 o 
  -2   1   4      187.16      188.73      1.60 o 
  -1   1   4      144.25      126.48      1.36 o 
   0   1   4       72.67       65.19      0.76 o 
   1   1   4      956.03      895.11      8.00 o 
   2   1   4      411.77      403.62      5.98 o 
   3   1   4        2.97        1.48      0.30 o 
   4   1   4        5.92        7.88      0.91 o 
   5   1   4       80.52       79.08      1.74 o 
   6   1   4      134.13      126.53      2.74 o 
   7   1   4      227.03      236.59      5.94 o 
   8   1   4        4.50        2.40      1.13 o 
  -8   2   4        7.83        5.21      1.59 o 
  -7   2   4        7.59        7.52      1.28 o 
  -6   2   4       15.06       15.48      1.86 o 
  -5   2   4      330.90      352.41     20.67 o 
  -4   2   4      363.58      405.27      8.58 o 
  -3   2   4     1049.00     1130.26     28.03 o 
  -2   2   4     1332.61     1404.58     16.95 o 
  -1   2   4      111.96      112.40      1.16 o 
   0   2   4      682.46      620.19      6.72 o 
   1   2   4       14.13       20.31      0.59 o 
   2   2   4      535.03      509.38      5.34 o 
   3   2   4      316.39      349.70      4.99 o 
   4   2   4      471.67      485.96     10.77 o 
   5   2   4     2490.97     2524.09     45.77 o 
   6   2   4      519.28      540.81     10.89 o 
   7   2   4      316.83      347.47      9.28 o 
  -8   3   4        5.18        4.47      1.37 o 
  -7   3   4        2.71        2.58      1.06 o 
  -6   3   4       24.53       28.04      1.53 o 
  -5   3   4       64.97       70.36      2.48 o 
  -4   3   4       28.22       27.14      0.95 o 
  -3   3   4      272.71      317.12      6.69 o 
  -2   3   4      174.16      201.03      4.42 o 
  -1   3   4       28.88       36.90      0.67 o 
   0   3   4      211.31      203.03      2.03 o 
   1   3   4       96.12      102.94      1.17 o 
   2   3   4       65.55       74.81      1.57 o 
   3   3   4       76.65       69.85      1.74 o 
   4   3   4       81.92       77.65      2.03 o 
   5   3   4      228.28      236.30      4.45 o 
   6   3   4       19.64       18.78      1.63 o 
   7   3   4        0.48        1.53      0.93 o 
  -7   4   4       49.73       47.77      3.48 o 
  -6   4   4       58.24       58.29      2.70 o 
  -5   4   4      272.74      289.49      8.61 o 
  -4   4   4       47.55       47.90      1.00 o 
  -3   4   4       39.93       37.83      0.79 o 
  -2   4   4     1311.59     1454.70     21.60 o 
  -1   4   4     3022.03     3272.81     57.35 o 
   0   4   4      487.56      445.58      5.84 o 
   1   4   4      216.02      225.05      2.53 o 
   2   4   4      510.71      492.27      9.07 o 
   3   4   4      912.42      831.03     31.96 o 
   4   4   4     4010.37     4558.43     33.34 o 
   5   4   4       37.06       37.87      1.59 o 
   6   4   4        0.44        1.47      0.67 o 
   7   4   4      379.91      420.47      8.56 o 
  -7   5   4        0.03        1.85      0.75 o 
  -6   5   4       44.72       48.25      2.07 o 
  -5   5   4        5.69        7.74      2.38 o 
  -4   5   4        3.83        4.07      1.41 o 
  -3   5   4       62.45       61.49      2.71 o 
  -2   5   4      494.84      557.02     15.36 o 
  -1   5   4       27.54       29.05      0.67 o 
   0   5   4      278.69      308.22      4.75 o 
   1   5   4        1.33        0.90      0.35 o 
   2   5   4       22.06       21.25      3.29 o 
   3   5   4      419.20      434.23      7.61 o 
   4   5   4      183.58      174.77      5.49 o 
   5   5   4       49.61       49.22      1.98 o 
   6   5   4        0.39        1.96      0.73 o 
  -6   6   4       26.41       20.08      3.38 o 
  -5   6   4       18.24       23.33      2.84 o 
  -4   6   4        3.69        2.83      1.42 o 
  -3   6   4       28.44       31.72      1.94 o 
  -2   6   4      397.95      431.38      9.23 o 
  -1   6   4      363.58      407.12      6.10 o 
   0   6   4       33.64       36.59      3.14 o 
   1   6   4        1.50        1.79      0.43 o 
   2   6   4       76.30       80.32      2.92 o 
   3   6   4     1173.08     1282.54     42.19 o 
   4   6   4      592.14      627.35     15.66 o 
   5   6   4       49.57       52.60      3.16 o 
   6   6   4        0.02        1.94      2.27 o 
  -5   7   4        5.37        7.63      2.53 o 
  -4   7   4        7.66        7.69      1.65 o 
  -3   7   4       14.16       12.32      2.76 o 
  -2   7   4        5.05        5.55      1.69 o 
  -1   7   4       29.20       32.42      1.55 o 
   0   7   4       34.55       34.57      1.46 o 
   1   7   4      139.56      142.09      4.51 o 
   2   7   4      101.08      109.60      3.55 o 
   3   7   4       74.89       79.74      2.52 o 
   4   7   4       11.03        8.11      2.02 o 
   5   7   4       12.57        9.19      2.51 o 
  -4   8   4        2.21        2.80      0.98 o 
  -3   8   4      179.04      178.35      6.58 o 
  -2   8   4       17.93       17.40      4.45 o 
  -1   8   4        3.68        2.65      1.36 o 
   0   8   4      355.11      398.00      8.26 o 
   1   8   4       11.40        9.53      2.94 o 
   2   8   4     1114.95     1300.11     33.45 o 
   3   8   4      139.60      149.13      5.67 o 
   4   8   4        0.60        1.29      0.85 o 
  -2   9   4        7.87        1.41      1.85 o 
  -1   9   4        4.12        2.82      1.51 o 
   0   9   4        0.46       -0.55      1.56 o 
   1   9   4       17.69       14.90      5.87 o 
   2   9   4        0.78        1.24      0.95 o 
  -8   1   5        0.42        1.13      0.72 o 
  -7   1   5        6.77        5.98      1.05 o 
  -6   1   5        1.17        3.00      1.00 o 
  -5   1   5       12.20       10.94      1.42 o 
  -4   1   5      397.27      428.67      8.89 o 
  -3   1   5      285.68      328.52     10.87 o 
  -2   1   5        0.82        0.51      0.25 o 
  -1   1   5      230.95      212.54      4.74 o 
   0   1   5      262.19      213.97      2.46 o 
   1   1   5      160.11      163.35      2.29 o 
   2   1   5      227.63      216.09      1.94 o 
   3   1   5       13.37       11.03      0.52 o 
   4   1   5       64.12       65.22      1.36 o 
   5   1   5       81.90       84.56      2.81 o 
   6   1   5        0.81        0.65      0.60 o 
   7   1   5      104.37      106.08      2.94 o 
  -8   2   5        0.39        1.12      0.58 o 
  -7   2   5       17.11       13.99      1.47 o 
  -6   2   5       10.48       12.21      2.30 o 
  -5   2   5       31.09       37.57      1.92 o 
  -4   2   5       78.82       96.04      3.53 o 
  -3   2   5        1.69        1.07      0.82 o 
  -2   2   5      935.30      965.69     14.83 o 
  -1   2   5        6.08        8.46      0.49 o 
   0   2   5        4.81        2.62      0.31 o 
   1   2   5      298.83      267.59      3.95 o 
   2   2   5      163.42      175.74      1.49 o 
   3   2   5      211.97      203.82      2.27 o 
   4   2   5       75.28       61.28      1.75 o 
   5   2   5      663.48      666.92     12.81 o 
   6   2   5       28.68       28.54      1.53 o 
   7   2   5      383.28      419.72     12.39 o 
  -8   3   5        0.15        0.16      0.72 o 
  -7   3   5        3.90        2.71      1.38 o 
  -6   3   5       30.87       29.53      1.92 o 
  -5   3   5       61.33       67.24      3.85 o 
  -4   3   5       20.16       19.83      1.14 o 
  -3   3   5      110.20      104.63      2.81 o 
  -2   3   5      985.32     1041.43     17.23 o 
  -1   3   5        0.09        0.38      0.20 o 
   0   3   5      530.62      512.56      6.06 o 
   1   3   5       23.88       23.22      0.86 o 
   2   3   5        3.29        7.48      1.35 o 
   3   3   5       48.81       52.85      1.10 o 
   4   3   5       17.28       17.43      1.55 o 
   5   3   5       14.21       16.55      1.04 o 
   6   3   5       19.07       17.61      1.45 o 
   7   3   5        2.99        2.16      1.29 o 
  -7   4   5        1.63        1.18      1.28 o 
  -6   4   5       59.38       50.82      2.42 o 
  -5   4   5      176.54      179.93      5.53 o 
  -4   4   5        7.31       10.14      0.86 o 
  -3   4   5       93.51       95.79      2.43 o 
  -2   4   5        3.59        4.11      0.61 o 
  -1   4   5      363.75      382.64     10.36 o 
   0   4   5       11.22       11.82      0.77 o 
   1   4   5        0.87        0.95      0.28 o 
   2   4   5        1.71        1.19      0.32 o 
   3   4   5       61.58       57.47      2.11 o 
   4   4   5      269.34      254.08      5.82 o 
   5   4   5      407.07      392.39      6.18 o 
   6   4   5       33.20       32.42      2.01 o 
   7   4   5       21.94       16.75      5.53 o 
  -7   5   5        4.78        2.80      0.98 o 
  -6   5   5       17.39       12.31      3.13 o 
  -5   5   5        0.10        1.16      1.04 o 
  -4   5   5       14.16       11.77      1.65 o 
  -3   5   5       21.70       23.46      1.47 o 
  -2   5   5       30.91       27.73      1.33 o 
  -1   5   5        7.86        9.37      0.89 o 
   0   5   5       17.79       19.31      1.35 o 
   1   5   5       26.98       27.34      0.64 o 
   2   5   5       23.61       25.73      0.85 o 
   3   5   5       17.26       14.03      1.14 o 
   4   5   5        3.29        2.88      1.19 o 
   5   5   5       11.78       10.18      2.00 o 
   6   5   5        0.07        0.67      0.83 o 
  -6   6   5       76.46       64.49      2.55 o 
  -5   6   5       68.22       57.88      2.82 o 
  -4   6   5        0.00        0.58      1.04 o 
  -3   6   5        2.85        2.41      1.00 o 
  -2   6   5       14.48       14.76      1.84 o 
  -1   6   5        1.29        0.76      0.39 o 
   0   6   5      269.46      300.47      4.61 o 
   1   6   5       20.31       17.96      0.65 o 
   2   6   5       24.06       24.76      1.57 o 
   3   6   5      517.34      536.83     18.70 o 
   4   6   5       78.89       85.74      4.66 o 
   5   6   5      117.13      118.27      5.21 o 
   6   6   5       35.90       29.21      2.92 o 
  -5   7   5        3.49        2.73      1.00 o 
  -4   7   5       38.46       42.42      5.50 o 
  -3   7   5        8.25        6.50      1.48 o 
  -2   7   5       79.06       84.17      3.47 o 
  -1   7   5        1.14        0.60      0.56 o 
   0   7   5       56.13       55.09      1.65 o 
   1   7   5       14.41       16.04      1.43 o 
   2   7   5        0.00       -0.17      0.58 o 
   3   7   5        5.26        5.14      1.03 o 
   4   7   5       11.09        8.47      1.98 o 
   5   7   5        0.72        1.62      1.16 o 
  -4   8   5        9.66        8.51      1.85 o 
  -3   8   5        8.55        6.60      1.78 o 
  -2   8   5        3.18        2.66      1.25 o 
  -1   8   5       64.94       75.46      4.76 o 
   0   8   5        1.72        1.79      0.91 o 
   1   8   5       16.37       11.36      3.21 o 
   2   8   5      254.20      251.40      9.53 o 
   3   8   5      105.55      112.88      5.91 o 
   4   8   5        2.40        1.82      1.27 o 
  -2   9   5        5.62        3.62      2.16 o 
  -1   9   5       11.61        5.59      2.56 o 
   0   9   5        6.47        3.71      2.16 o 
   1   9   5       47.36       37.20      2.69 o 
   2   9   5        0.81        1.32      1.08 o 
  -8   0   6      220.32      201.05      7.93 o 
  -7   0   6       64.03       50.88      7.97 o 
  -6   0   6       93.91       97.00      6.49 o 
  -5   0   6        5.00        2.96      2.30 o 
  -4   0   6      459.27      462.71     13.38 o 
  -3   0   6       23.78       28.81      1.78 o 
  -2   0   6       27.83       30.41      0.81 o 
  -1   0   6     2073.60     2135.03     28.13 o 
   0   0   6      975.06      942.62     11.24 o 
   2   0   6     4361.98     4980.44     51.73 o 
   3   0   6      666.17      690.10     14.33 o 
   4   0   6      190.05      180.80      9.39 o 
   5   0   6      371.27      350.05     11.29 o 
   6   0   6      217.64      209.49      6.81 o 
   7   0   6      105.15       99.78      3.91 o 
  -8   1   6        0.00        0.80      0.76 o 
  -7   1   6        8.10        6.39      2.85 o 
  -6   1   6        2.21        2.08      1.25 o 
  -5   1   6        0.25        1.43      1.29 o 
  -4   1   6        1.75        0.80      1.08 o 
  -3   1   6        6.65       10.23      0.91 o 
  -2   1   6      348.37      350.99      6.03 o 
  -1   1   6      344.80      319.61      3.01 o 
   0   1   6       12.91       16.18      0.30 o 
   1   1   6       36.59       23.21      0.33 o 
   2   1   6      746.15      681.00      5.96 o 
   3   1   6        8.61        8.00      0.54 o 
   4   1   6       59.80       58.43      1.55 o 
   5   1   6        1.66        2.39      0.63 o 
   6   1   6       72.57       74.77      2.13 o 
   7   1   6      175.58      191.07      4.89 o 
  -8   2   6        3.81        2.95      1.03 o 
  -7   2   6      140.12      121.01      4.17 o 
  -6   2   6       22.74       12.59      3.87 o 
  -5   2   6        0.34        1.43      0.83 o 
  -4   2   6       81.10       92.62      4.47 o 
  -3   2   6       90.91      115.68      4.27 o 
  -2   2   6      428.96      427.34      7.55 o 
  -1   2   6       93.00       94.66      0.82 o 
   0   2   6     2491.78     2610.85     33.32 o 
   1   2   6      867.57      829.59      8.11 o 
   2   2   6      451.96      397.70      7.01 o 
   3   2   6       80.24       85.25      1.84 o 
   4   2   6        6.64        7.23      0.97 o 
   5   2   6       43.08       41.96      1.44 o 
   6   2   6      247.58      243.97      5.25 o 
   7   2   6       23.55       23.16      2.92 o 
  -8   3   6        1.45        1.42      1.08 o 
  -7   3   6        6.26        4.64      1.01 o 
  -6   3   6        4.97        3.88      0.87 o 
  -5   3   6        0.28        1.37      1.84 o 
  -4   3   6       24.94       26.24      0.92 o 
  -3   3   6        4.32        6.34      1.30 o 
  -2   3   6        6.95        7.15      0.71 o 
  -1   3   6        2.35        4.65      0.61 o 
   0   3   6      354.83      342.73      5.54 o 
   1   3   6      436.94      438.22      7.36 o 
   2   3   6       53.58       57.12      1.18 o 
   3   3   6       31.50       29.63      1.31 o 
   4   3   6       44.42       43.54      1.04 o 
   5   3   6      184.23      194.11      5.34 o 
   6   3   6       42.80       45.34      1.59 o 
   7   3   6        2.11        1.53      0.90 o 
  -7   4   6        2.23        4.19      1.46 o 
  -6   4   6       28.18       18.74      3.22 o 
  -5   4   6        0.17        1.96      0.64 o 
  -4   4   6       19.99       20.82      1.05 o 
  -3   4   6       25.38       27.82      0.82 o 
  -2   4   6      146.93      154.52      2.89 o 
  -1   4   6      628.30      627.35     14.59 o 
   0   4   6      703.56      644.86     11.04 o 
   1   4   6       20.36       15.81      0.60 o 
   2   4   6      102.94       94.64      1.44 o 
   3   4   6      369.26      370.06      9.10 o 
   4   4   6      473.35      478.67      9.33 o 
   5   4   6        2.31        3.21      0.75 o 
   6   4   6       15.27       16.68      1.52 o 
   7   4   6      112.65      119.26      8.10 o 
  -7   5   6        1.96        2.27      0.88 o 
  -6   5   6        1.03        0.66      0.84 o 
  -5   5   6       28.73       28.05      2.90 o 
  -4   5   6        0.27        0.49      1.22 o 
  -3   5   6       15.34       17.29      1.91 o 
  -2   5   6      100.67      109.54      3.93 o 
  -1   5   6       40.48       49.05      1.78 o 
   0   5   6      434.38      497.97      5.86 o 
   1   5   6       16.78       16.30      0.71 o 
   2   5   6       28.07       27.53      0.86 o 
   3   5   6        1.16        0.89      0.30 o 
   4   5   6       16.05       13.70      1.29 o 
   5   5   6       11.59        9.98      2.73 o 
   6   5   6       48.72       49.83      2.78 o 
  -6   6   6       38.85       42.94      2.57 o 
  -5   6   6       25.56       20.66      3.15 o 
  -4   6   6      101.62      100.12      3.96 o 
  -3   6   6        4.31        2.68      1.28 o 
  -2   6   6       28.68       28.50      1.56 o 
  -1   6   6      124.41      123.23      2.31 o 
   0   6   6      108.68      104.24      2.27 o 
   1   6   6       44.74       41.75      1.32 o 
   2   6   6        0.59        0.65      0.67 o 
   3   6   6      165.21      179.07      3.72 o 
   4   6   6      294.29      300.21      8.55 o 
   5   6   6        2.60        1.12      0.84 o 
   6   6   6        0.67        1.66      0.77 o 
  -5   7   6        0.50        1.58      1.09 o 
  -4   7   6        0.43        0.06      1.18 o 
  -3   7   6       30.51       35.82      3.29 o 
  -2   7   6       25.56       25.52      1.54 o 
  -1   7   6       11.03        9.49      2.32 o 
   0   7   6        9.32        9.98      1.70 o 
   1   7   6      171.93      186.56      3.94 o 
   2   7   6       10.24       10.16      2.57 o 
   3   7   6        0.48        0.13      0.80 o 
   4   7   6        5.23        6.92      1.87 o 
   5   7   6       28.74       28.92      3.68 o 
  -4   8   6       44.05       35.88      2.28 o 
  -3   8   6       83.02       82.39      5.11 o 
  -2   8   6       75.18       69.72      3.05 o 
  -1   8   6       26.37       23.37      3.84 o 
   0   8   6        5.32        3.68      1.27 o 
   1   8   6        0.04        0.89      0.89 o 
   2   8   6       63.27       62.30      3.50 o 
   3   8   6       71.08       68.27      3.20 o 
   4   8   6        4.25        3.52      1.51 o 
  -2   9   6        6.62        3.25      1.68 o 
  -1   9   6        4.58        3.76      1.68 o 
   0   9   6       10.99        7.28      2.95 o 
   1   9   6        7.74        5.62      4.37 o 
   2   9   6       52.21       57.38      5.96 o 
  -8   1   7        0.67        1.30      0.88 o 
  -7   1   7       55.17       49.04      3.37 o 
  -6   1   7       54.54       53.00      3.64 o 
  -5   1   7       42.38       41.49      2.16 o 
  -4   1   7       12.62       13.30      2.73 o 
  -3   1   7        6.14        6.88      1.01 o 
  -2   1   7       17.71       21.41      0.53 o 
  -1   1   7       55.42       51.57      0.92 o 
   0   1   7       94.01       86.79      0.69 o 
   1   1   7      596.40      543.88      5.82 o 
   2   1   7     1148.19     1106.51     12.34 o 
   3   1   7       55.62       51.51      1.06 o 
   4   1   7        9.02       11.72      1.26 o 
   5   1   7       33.04       34.51      1.27 o 
   6   1   7        8.76       10.83      1.49 o 
   7   1   7       24.90       20.84      1.79 o 
  -8   2   7      132.59      135.60      3.25 o 
  -7   2   7        8.50        3.00      1.70 o 
  -6   2   7      143.07       96.82      3.47 o 
  -5   2   7       52.72       45.69      2.20 o 
  -4   2   7      149.17      152.12      4.12 o 
  -3   2   7       96.30      118.06      2.54 o 
  -2   2   7      198.76      201.82      2.82 o 
  -1   2   7       14.93       17.49      0.40 o 
   0   2   7        5.25        3.06      0.37 o 
   1   2   7     3978.33     4599.57     34.04 o 
   2   2   7        4.43        4.05      0.52 o 
   3   2   7     2329.29     2375.02     21.35 o 
   4   2   7       55.52       51.26      1.63 o 
   5   2   7      324.31      336.54      6.06 o 
   6   2   7       78.82       85.42      2.47 o 
   7   2   7       43.20       48.79      2.21 o 
  -8   3   7       12.13       12.56      2.33 o 
  -7   3   7        0.12        1.92      1.04 o 
  -6   3   7       29.09       21.68      5.67 o 
  -5   3   7       23.72       23.91      5.94 o 
  -4   3   7       39.71       45.80      2.19 o 
  -3   3   7        8.14        9.98      0.97 o 
  -2   3   7      106.42      109.68      2.43 o 
  -1   3   7       27.64       24.09      0.59 o 
   0   3   7      568.88      556.39      6.38 o 
   1   3   7       22.19       26.73      0.82 o 
   2   3   7       46.78       55.91      1.25 o 
   3   3   7      156.11      155.11      2.07 o 
   4   3   7        7.22        7.12      0.92 o 
   5   3   7        0.02        1.23      0.77 o 
   6   3   7        1.61        1.58      0.78 o 
   7   3   7       16.43       18.10      2.93 o 
  -7   4   7        7.12        6.18      2.21 o 
  -6   4   7      103.73       84.57      3.87 o 
  -5   4   7      391.59      353.36     14.44 o 
  -4   4   7       22.09       22.52      1.93 o 
  -3   4   7        0.12        0.33      0.25 o 
  -2   4   7       91.30       97.01      2.35 o 
  -1   4   7        0.36        0.63      0.75 o 
   0   4   7     1307.15     1329.34     18.35 o 
   1   4   7      142.22      152.70      1.86 o 
   2   4   7       38.97       42.58      1.46 o 
   3   4   7       67.90       64.82      1.24 o 
   4   4   7       55.07       56.61      1.76 o 
   5   4   7       25.06       24.12      1.76 o 
   6   4   7        0.66        1.84      1.13 o 
   7   4   7       31.25       28.43      4.55 o 
  -7   5   7        6.29        5.25      1.81 o 
  -6   5   7        0.38        0.99      1.05 o 
  -5   5   7       43.04       32.54      3.39 o 
  -4   5   7        5.51        4.83      1.85 o 
  -3   5   7       22.55       25.00      1.94 o 
  -2   5   7       10.45       13.02      0.47 o 
  -1   5   7       23.85       25.59      1.20 o 
   0   5   7       39.53       40.64      1.71 o 
   1   5   7        7.33        7.26      0.50 o 
   2   5   7       10.93        9.67      0.94 o 
   3   5   7       34.99       35.89      1.25 o 
   4   5   7       39.06       38.45      1.59 o 
   5   5   7       10.03        7.41      1.98 o 
   6   5   7        4.90        5.20      1.56 o 
  -6   6   7       17.92       12.52      4.68 o 
  -5   6   7       88.47       73.63      3.28 o 
  -4   6   7      123.35      103.39      4.14 o 
  -3   6   7        4.87        3.80      1.79 o 
  -2   6   7        8.62        9.01      1.98 o 
  -1   6   7      744.95      795.84     13.67 o 
   0   6   7      121.32      126.35      2.43 o 
   1   6   7        5.84        5.70      0.72 o 
   2   6   7        0.55        0.24      0.63 o 
   3   6   7      108.94      116.57      3.63 o 
   4   6   7        0.41        2.59      1.51 o 
   5   6   7      255.01      270.79     11.16 o 
  -5   7   7        1.67        1.29      1.11 o 
  -4   7   7       26.46       19.76      3.97 o 
  -3   7   7       17.78       10.86      3.67 o 
  -2   7   7       18.12       19.12      1.59 o 
  -1   7   7        1.12        2.05      0.91 o 
   0   7   7       20.04       21.96      1.14 o 
   1   7   7       15.68       15.31      1.67 o 
   2   7   7        2.76        2.37      0.90 o 
   3   7   7        3.89        2.51      1.20 o 
   4   7   7       19.03       13.71      4.24 o 
   5   7   7        1.04        1.10      1.06 o 
  -4   8   7       35.20       21.46      5.75 o 
  -3   8   7      101.24      104.26      5.25 o 
  -2   8   7       80.34       77.87      3.65 o 
  -1   8   7       63.11       60.25      3.92 o 
   0   8   7       36.89       38.42      2.98 o 
   1   8   7        3.48        2.39      0.90 o 
   2   8   7       84.68       90.04      4.48 o 
   3   8   7      149.70      162.60      5.52 o 
  -2   9   7        0.07        2.67      1.50 o 
  -1   9   7        0.59        1.26      1.08 o 
   0   9   7       11.42        8.62      4.15 o 
   1   9   7       15.52        9.12      5.38 o 
   2   9   7        0.58        2.43      1.26 o 
  -8   0   8       25.50       26.46      4.31 o 
  -7   0   8      659.98      687.72     23.61 o 
  -6   0   8      476.55      437.30     26.04 o 
  -5   0   8        0.25       -0.31      1.07 o 
  -4   0   8      137.42      126.51      4.52 o 
  -3   0   8       46.10       53.80      2.61 o 
  -2   0   8       44.78       57.88      1.28 o 
  -1   0   8      116.30      130.96      2.86 o 
   0   0   8      700.66      680.07      6.77 o 
   1   0   8       50.09       59.74      1.13 o 
   2   0   8     4355.74     4981.33    116.49 o 
   3   0   8     1953.32     2139.78     27.63 o 
   4   0   8      218.83      212.04      7.02 o 
   5   0   8       32.16       33.91      1.86 o 
   6   0   8       30.94       27.61      1.69 o 
   7   0   8      163.91      169.32      7.14 o 
  -8   1   8       36.81       35.96      2.04 o 
  -7   1   8      137.25      126.23      4.39 o 
  -6   1   8        0.04        0.60      1.40 o 
  -5   1   8        0.00       -0.10      0.92 o 
  -4   1   8       20.86       19.41      1.96 o 
  -3   1   8        0.92        0.87      0.58 o 
  -2   1   8        1.55        0.65      0.36 o 
  -1   1   8       24.64       23.71      0.59 o 
   0   1   8      158.99      149.64      2.27 o 
   1   1   8       47.09       55.51      0.61 o 
   2   1   8      766.49      735.85     11.63 o 
   3   1   8       19.36       14.38      0.75 o 
   4   1   8      115.72      130.49      3.32 o 
   5   1   8       58.80       63.95      1.59 o 
   6   1   8       42.62       44.21      1.59 o 
   7   1   8        4.10        3.12      0.92 o 
  -8   2   8       26.25       28.93      3.94 o 
  -7   2   8       57.58       50.19      3.51 o 
  -6   2   8      295.08      256.80     10.01 o 
  -5   2   8      229.98      204.64      8.63 o 
  -4   2   8       18.77       22.60      1.78 o 
  -3   2   8      141.79      127.38      3.88 o 
  -2   2   8       60.10       65.13      1.01 o 
  -1   2   8       84.17       82.78      0.79 o 
   0   2   8        4.49        5.03      0.27 o 
   1   2   8     1635.37     1639.04     14.52 o 
   2   2   8     1092.87     1090.90     20.89 o 
   3   2   8      257.36      296.55      3.54 o 
   4   2   8      296.82      328.41      3.89 o 
   5   2   8        5.26        6.55      0.82 o 
   6   2   8        1.44        1.35      0.72 o 
   7   2   8       27.48       30.28      3.35 o 
  -8   3   8       14.38       20.33      4.46 o 
  -7   3   8        0.08        1.30      1.18 o 
  -6   3   8      161.40      133.83      6.02 o 
  -5   3   8        6.41        3.48      1.33 o 
  -4   3   8        2.26        0.68      1.18 o 
  -3   3   8        2.96        2.96      0.75 o 
  -2   3   8        8.08        9.00      0.51 o 
  -1   3   8        5.22        3.60      0.43 o 
   0   3   8       78.77       84.49      1.54 o 
   1   3   8      141.99      155.13      2.41 o 
   2   3   8       28.06       32.74      0.82 o 
   3   3   8       36.59       34.99      1.22 o 
   4   3   8        3.11        3.23      0.88 o 
   5   3   8       65.64       67.33      2.20 o 
   6   3   8        4.15        4.51      0.92 o 
   7   3   8       16.64       10.54      3.27 o 
  -7   4   8        1.39        0.43      1.19 o 
  -6   4   8        8.71        8.32      2.34 o 
  -5   4   8      170.65      134.45      5.66 o 
  -4   4   8      202.80      168.84      8.29 o 
  -3   4   8        4.50        3.81      1.04 o 
  -2   4   8      116.34      106.93      2.94 o 
  -1   4   8       21.58       27.50      1.32 o 
   0   4   8      338.04      363.42      4.40 o 
   1   4   8      454.69      489.75     12.04 o 
   2   4   8        0.16        0.90      0.36 o 
   3   4   8       95.62       95.31      1.57 o 
   4   4   8      353.17      371.41      9.57 o 
   5   4   8       90.05       98.22      2.65 o 
   6   4   8      105.70      119.90      5.07 o 
  -7   5   8       13.24       12.81      4.78 o 
  -6   5   8        4.92        6.38      2.55 o 
  -5   5   8      170.11      131.67      5.35 o 
  -4   5   8        1.27        1.67      1.07 o 
  -3   5   8       16.65       15.85      2.82 o 
  -2   5   8        0.00        0.34      0.61 o 
  -1   5   8       16.50       19.02      1.35 o 
   0   5   8      144.99      157.65      4.03 o 
   1   5   8        0.46        1.34      0.34 o 
   2   5   8        1.90        1.89      0.38 o 
   3   5   8       53.73       55.89      1.59 o 
   4   5   8       31.45       33.65      1.67 o 
   5   5   8        0.31        1.27      0.95 o 
   6   5   8       56.78       55.33      2.60 o 
  -6   6   8       21.75       13.39      5.10 o 
  -5   6   8       35.88       37.93      3.99 o 
  -4   6   8      191.87      169.37      5.60 o 
  -3   6   8      130.38      125.49      6.14 o 
  -2   6   8        0.78       -1.50      3.09 o 
  -1   6   8      240.31      254.07      6.81 o 
   0   6   8       97.44      101.24      1.99 o 
   1   6   8        2.40        1.51      0.52 o 
   2   6   8        2.62        2.21      0.78 o 
   3   6   8       36.64       39.56      1.93 o 
   4   6   8      150.16      152.99      4.12 o 
   5   6   8       31.02       18.97      4.86 o 
  -5   7   8        0.07        0.81      0.81 o 
  -4   7   8       42.79       31.88      2.15 o 
  -3   7   8        0.03        1.83      0.82 o 
  -2   7   8        0.36        0.77      0.93 o 
  -1   7   8       20.37       22.88      1.39 o 
   0   7   8        0.90        0.91      0.68 o 
   1   7   8       13.32       11.62      1.99 o 
   2   7   8       51.30       53.13      2.92 o 
   3   7   8        3.26        3.86      1.28 o 
   4   7   8        0.06        1.56      0.91 o 
   5   7   8        0.39        0.57      0.96 o 
  -4   8   8       51.00       50.57      3.13 o 
  -3   8   8       80.01       73.72      3.77 o 
  -2   8   8      198.87      200.90      7.06 o 
  -1   8   8      102.99      103.87      5.09 o 
   0   8   8        2.92        2.76      1.16 o 
   1   8   8       14.92       11.99      3.33 o 
   2   8   8        6.30        4.27      1.78 o 
   3   8   8       60.76       72.78      4.45 o 
  -2   9   8        4.42        3.84      1.44 o 
  -1   9   8        6.76        3.66      1.75 o 
   0   9   8        0.01       -2.03      3.00 o 
   1   9   8        7.66        4.40      3.55 o 
  -8   1   9       23.47       14.38      4.20 o 
  -7   1   9       18.78       18.00      4.30 o 
  -6   1   9      195.02      187.18      8.10 o 
  -5   1   9       12.57       11.66      3.23 o 
  -4   1   9       34.83       35.75      3.21 o 
  -3   1   9       13.74       14.63      1.59 o 
  -2   1   9       36.52       40.02      0.78 o 
  -1   1   9      264.43      280.81      4.13 o 
   0   1   9      305.43      311.53      4.47 o 
   1   1   9      121.37      109.94      1.44 o 
   2   1   9      448.96      460.47     10.67 o 
   3   1   9       71.29       74.09      1.64 o 
   4   1   9        3.10        4.65      0.70 o 
   5   1   9        0.54        0.79      0.37 o 
   6   1   9        0.76        1.35      0.45 o 
   7   1   9       33.71       36.09      1.43 o 
  -8   2   9       41.06       41.84      1.89 o 
  -7   2   9      135.00      132.09      6.27 o 
  -6   2   9       12.60        7.29      2.82 o 
  -5   2   9      220.82      182.54      6.58 o 
  -4   2   9        6.17       12.09      2.49 o 
  -3   2   9        8.04        3.88      0.73 o 
  -2   2   9       66.78       75.30      1.74 o 
  -1   2   9       12.88       17.14      0.62 o 
   0   2   9      293.27      281.17      4.99 o 
   1   2   9      254.02      237.36      3.26 o 
   2   2   9        7.26       13.74      0.67 o 
   3   2   9       85.43       76.13      1.56 o 
   4   2   9       35.24       39.90      1.56 o 
   5   2   9        6.22        5.93      0.77 o 
   6   2   9       44.00       47.51      1.86 o 
   7   2   9       10.06        7.49      1.92 o 
  -7   3   9        0.37       -0.07      1.29 o 
  -6   3   9       34.07       26.07      2.56 o 
  -5   3   9      155.90      127.44      4.88 o 
  -4   3   9       97.55       93.14      5.21 o 
  -3   3   9       47.76       50.53      1.18 o 
  -2   3   9      234.30      247.22      3.23 o 
  -1   3   9       48.22       46.01      1.13 o 
   0   3   9       30.80       28.55      0.66 o 
   1   3   9      314.68      342.67      4.98 o 
   2   3   9        8.76        9.40      0.45 o 
   3   3   9       38.00       35.58      1.60 o 
   4   3   9      126.22      134.82      2.44 o 
   5   3   9        9.50        8.85      1.60 o 
   6   3   9       70.95       74.33      3.21 o 
   7   3   9        0.06        0.46      1.33 o 
  -7   4   9       31.84       37.47      2.16 o 
  -6   4   9        1.64        1.94      1.14 o 
  -5   4   9       88.44       87.94      4.76 o 
  -4   4   9      304.65      266.68      7.86 o 
  -3   4   9        0.01        0.05      0.60 o 
  -2   4   9       41.43       35.30      2.00 o 
  -1   4   9        5.67        5.40      0.56 o 
   0   4   9      396.47      430.67      5.45 o 
   1   4   9      343.11      353.60      5.51 o 
   2   4   9        9.75        7.62      0.52 o 
   3   4   9       26.22       22.47      2.05 o 
   4   4   9        0.25        0.70      0.43 o 
   5   4   9      128.08      140.09      3.98 o 
   6   4   9        4.65        4.31      1.44 o 
  -7   5   9        1.92        2.64      1.53 o 
  -6   5   9        3.77        5.24      1.07 o 
  -5   5   9       11.34        7.66      3.34 o 
  -4   5   9       69.35       59.99      3.35 o 
  -3   5   9        0.26        0.05      1.30 o 
  -2   5   9        5.36        3.17      0.80 o 
  -1   5   9       45.43       48.12      1.72 o 
   0   5   9       85.02       87.81      2.39 o 
   1   5   9        1.69        1.87      0.37 o 
   2   5   9       53.56       52.45      1.96 o 
   3   5   9        8.53        8.61      1.41 o 
   4   5   9        0.36        1.28      1.25 o 
   5   5   9        5.11        6.14      1.99 o 
   6   5   9        0.11        1.30      1.45 o 
  -6   6   9        0.14        1.42      1.26 o 
  -5   6   9       33.01       34.35      2.83 o 
  -4   6   9       18.11       18.03      6.22 o 
  -3   6   9      170.85      165.37      8.34 o 
  -2   6   9        0.81        0.09      0.86 o 
  -1   6   9       18.09       14.52      1.94 o 
   0   6   9      164.60      173.85      4.09 o 
   1   6   9       29.72       30.79      1.25 o 
   2   6   9        6.82        7.14      1.31 o 
   3   6   9        7.83        5.52      1.64 o 
   4   6   9       57.79       63.15      3.08 o 
   5   6   9       11.14        7.62      2.45 o 
  -5   7   9        0.47        2.03      1.37 o 
  -4   7   9       67.72       69.57      4.21 o 
  -3   7   9       85.53       79.16      2.96 o 
  -2   7   9        5.79        4.74      1.31 o 
  -1   7   9       26.89       25.42      2.05 o 
   0   7   9        2.37        2.19      0.70 o 
   1   7   9       17.04       14.45      2.39 o 
   2   7   9       11.49        8.60      2.61 o 
   3   7   9        3.22        3.81      1.12 o 
   4   7   9       53.55       58.27      2.87 o 
  -4   8   9       22.13       26.70      6.52 o 
  -3   8   9        9.74        7.19      2.20 o 
  -2   8   9        9.87        7.19      2.11 o 
  -1   8   9       50.59       45.88      3.52 o 
   0   8   9        2.67        2.28      1.11 o 
   1   8   9        5.67        1.71      1.43 o 
   2   8   9       46.44       45.76      8.77 o 
   3   8   9        0.29        0.70      1.32 o 
  -2   9   9       10.13        5.15      3.14 o 
  -1   9   9        5.60        8.39      3.25 o 
   0   9   9        8.21        5.12      3.58 o 
   1   9   9        9.46        4.51      4.17 o 
  -8   0  10        9.34        2.75      2.02 o 
  -7   0  10      121.56      106.81      6.06 o 
  -6   0  10       82.31       74.33      5.22 o 
  -5   0  10       74.44       65.89      3.29 o 
  -4   0  10       16.71       16.29      1.93 o 
  -3   0  10       13.26        7.07      1.57 o 
  -2   0  10     2452.85     2685.91     42.70 o 
  -1   0  10      679.25      720.12     10.05 o 
   0   0  10      135.01      116.59      1.44 o 
   1   0  10       13.04       12.52      1.02 o 
   2   0  10      646.78      615.38     17.07 o 
   3   0  10       15.96       10.75      1.24 o 
   4   0  10        0.48        1.80      0.71 o 
   5   0  10       36.06       32.67      1.99 o 
   6   0  10        7.03        5.88      1.71 o 
   7   0  10      272.05      310.71      9.10 o 
  -8   1  10       13.07        6.91      3.10 o 
  -7   1  10        1.34        1.48      1.39 o 
  -6   1  10       18.59       13.90      4.27 o 
  -5   1  10        9.00       12.60      3.05 o 
  -4   1  10       58.05       56.26      2.87 o 
  -3   1  10       30.17       29.57      1.28 o 
  -2   1  10      356.72      371.60     14.84 o 
  -1   1  10      206.21      207.67      4.71 o 
   0   1  10        2.39        2.55      0.31 o 
   1   1  10        1.77        0.38      0.29 o 
   2   1  10       16.97       16.20      0.62 o 
   3   1  10       28.09       32.41      0.88 o 
   4   1  10       63.04       66.08      1.29 o 
   5   1  10        8.82        9.60      1.59 o 
   6   1  10        4.76        3.18      0.70 o 
   7   1  10        0.24        1.38      0.63 o 
  -8   2  10       31.28       28.72      4.62 o 
  -7   2  10       74.35       63.16      3.81 o 
  -6   2  10       46.69       47.72      6.32 o 
  -5   2  10        3.14        1.36      0.84 o 
  -4   2  10       48.21       49.92      4.57 o 
  -3   2  10      477.63      516.96     13.12 o 
  -2   2  10       62.30       76.72      1.75 o 
  -1   2  10      714.33      697.37     12.34 o 
   0   2  10      268.68      276.58      4.65 o 
   1   2  10      104.86      106.67      2.03 o 
   2   2  10        6.15        8.15      0.41 o 
   3   2  10       29.95       31.49      0.95 o 
   4   2  10       60.65       59.44      1.50 o 
   5   2  10       19.53       21.11      1.09 o 
   6   2  10      120.07      136.48      5.16 o 
   7   2  10       60.85       66.05      3.66 o 
  -7   3  10       14.66       10.13      3.65 o 
  -6   3  10       24.25       21.80      3.19 o 
  -5   3  10       18.40       13.09      3.14 o 
  -4   3  10        3.96        2.39      1.24 o 
  -3   3  10        1.76        1.40      0.72 o 
  -2   3  10       51.75       48.54      1.85 o 
  -1   3  10        0.12        0.44      0.23 o 
   0   3  10       50.52       39.25      1.04 o 
   1   3  10        4.48        4.86      0.46 o 
   2   3  10        3.49        3.58      0.48 o 
   3   3  10        2.39        1.57      0.57 o 
   4   3  10       10.45       11.09      0.85 o 
   5   3  10        2.87        2.84      0.70 o 
   6   3  10       12.40       11.33      2.63 o 
   7   3  10       23.66       21.96      4.22 o 
  -7   4  10        0.06       -0.13      1.75 o 
  -6   4  10       16.28       10.89      4.36 o 
  -5   4  10        8.45        7.82      2.76 o 
  -4   4  10      197.62      197.09      6.04 o 
  -3   4  10        0.01        0.99      0.40 o 
  -2   4  10       21.57       18.64      1.38 o 
  -1   4  10        9.02       10.23      0.66 o 
   0   4  10       19.97       29.34      0.72 o 
   1   4  10       13.46       11.92      0.72 o 
   2   4  10        8.64        9.23      0.44 o 
   3   4  10       31.27       31.82      1.06 o 
   4   4  10       51.26       55.01      2.82 o 
   5   4  10      127.63      146.12      4.31 o 
   6   4  10       41.81       53.51      3.53 o 
  -7   5  10        8.49        3.97      1.99 o 
  -6   5  10       11.14        5.76      1.64 o 
  -5   5  10       13.96        7.72      3.54 o 
  -4   5  10      141.59      145.33      4.41 o 
  -3   5  10       26.86       23.38      3.20 o 
  -2   5  10      100.23      102.47      2.22 o 
  -1   5  10       24.68       26.67      1.25 o 
   0   5  10        4.46        3.53      0.62 o 
   1   5  10       10.64       11.91      0.65 o 
   2   5  10        0.63        0.48      0.43 o 
   3   5  10        2.02        2.84      0.59 o 
   4   5  10       25.49       23.10      4.73 o 
   5   5  10       25.13       25.00      2.03 o 
   6   5  10      104.03      106.48      8.16 o 
  -6   6  10        6.22        4.93      2.20 o 
  -5   6  10       38.78       42.78      4.42 o 
  -4   6  10       19.06       14.48      5.48 o 
  -3   6  10       15.97       13.04      5.14 o 
  -2   6  10       21.45       20.22      1.40 o 
  -1   6  10       29.53       32.52      1.96 o 
   0   6  10       25.07       25.62      1.35 o 
   1   6  10       95.77      101.81      3.00 o 
   2   6  10      156.67      160.94      3.53 o 
   3   6  10        5.83        3.91      1.37 o 
   4   6  10       61.04       66.37      3.27 o 
   5   6  10       45.86       53.37      3.15 o 
  -5   7  10       10.35        7.66      4.17 o 
  -4   7  10        5.99        6.66      1.52 o 
  -3   7  10       11.79       10.45      2.51 o 
  -2   7  10        5.64        6.09      1.18 o 
  -1   7  10       13.40       14.44      1.31 o 
   0   7  10       19.58       25.38      3.11 o 
   1   7  10        4.95        4.48      0.95 o 
   2   7  10        0.76        0.68      0.62 o 
   3   7  10       18.38       25.45      5.26 o 
   4   7  10        9.62        8.69      3.15 o 
  -4   8  10        1.20        1.50      1.03 o 
  -3   8  10        0.06        1.41      0.91 o 
  -2   8  10        0.15        0.42      0.91 o 
  -1   8  10      109.46      100.13      4.75 o 
   0   8  10       10.64        9.43      2.91 o 
   1   8  10       46.86       49.21      3.37 o 
   2   8  10       41.51       31.59      4.82 o 
   3   8  10      107.81      120.07      9.79 o 
  -1   9  10       16.29       13.63      7.49 o 
   0   9  10       14.99       12.25      6.11 o 
  -8   1  11        0.79        0.51      1.21 o 
  -7   1  11       11.93        9.35      2.49 o 
  -6   1  11       27.97       23.69      3.32 o 
  -5   1  11        1.32        1.49      1.19 o 
  -4   1  11        4.91        4.10      1.04 o 
  -3   1  11        4.80        4.34      1.05 o 
  -2   1  11       32.99       33.27      1.40 o 
  -1   1  11      818.89      817.81     18.85 o 
   0   1  11      892.86      899.75     13.22 o 
   1   1  11       33.64       27.28      0.98 o 
   2   1  11        1.07        1.85      0.26 o 
   3   1  11        4.29        4.19      0.58 o 
   4   1  11        0.48        1.02      0.63 o 
   5   1  11        2.65        2.80      0.74 o 
   6   1  11        0.96        0.71      0.40 o 
   7   1  11        7.11        5.97      1.52 o 
  -8   2  11       36.42       32.32      5.71 o 
  -7   2  11       16.41       15.66      4.80 o 
  -6   2  11       84.77       69.46      3.53 o 
  -5   2  11        2.40        2.04      1.57 o 
  -4   2  11      189.36      202.48      6.62 o 
  -3   2  11      407.22      459.46      6.64 o 
  -2   2  11     1312.14     1402.03     22.69 o 
  -1   2  11      536.96      586.56     12.02 o 
   0   2  11     1051.03     1077.03     17.36 o 
   1   2  11        0.89        1.74      0.45 o 
   2   2  11       27.29       23.28      0.77 o 
   3   2  11        3.30        3.79      0.69 o 
   4   2  11       12.05       15.22      1.03 o 
   5   2  11        7.01        4.74      0.93 o 
   6   2  11       32.86       36.75      1.72 o 
   7   2  11       95.25      109.55      6.36 o 
  -7   3  11        7.16        6.76      2.17 o 
  -6   3  11       20.24       22.51      5.36 o 
  -5   3  11        0.28        1.47      0.96 o 
  -4   3  11       13.88       10.52      2.45 o 
  -3   3  11       14.26       20.25      1.44 o 
  -2   3  11      289.71      305.38      6.40 o 
  -1   3  11       26.32       22.52      0.76 o 
   0   3  11        0.23        0.39      0.31 o 
   1   3  11      145.81      158.96      3.11 o 
   2   3  11       21.63       19.52      0.55 o 
   3   3  11        0.31        1.15      0.33 o 
   4   3  11        1.05        1.18      0.37 o 
   5   3  11        0.39        0.31      0.57 o 
   6   3  11       26.00       33.76      3.19 o 
  -7   4  11       17.05       11.62      4.58 o 
  -6   4  11       19.02       10.69      3.97 o 
  -5   4  11        0.01        1.14      1.59 o 
  -4   4  11        0.18       -0.16      0.91 o 
  -3   4  11      291.01      304.33      6.98 o 
  -2   4  11       77.03       82.89      2.36 o 
  -1   4  11        6.70        8.19      0.61 o 
   0   4  11      412.77      462.09      6.40 o 
   1   4  11      564.72      605.96     14.69 o 
   2   4  11        0.21        0.64      0.23 o 
   3   4  11        4.35        4.84      0.91 o 
   4   4  11       23.02       24.36      2.51 o 
   5   4  11       30.05       37.33      2.93 o 
   6   4  11      208.30      246.39      7.56 o 
  -7   5  11        4.22        4.43      1.06 o 
  -6   5  11        0.09        0.07      0.84 o 
  -5   5  11       22.43       24.34      3.64 o 
  -4   5  11        4.74        3.25      1.69 o 
  -3   5  11       50.91       57.06      2.81 o 
  -2   5  11        0.00        0.75      1.05 o 
  -1   5  11        0.89        0.65      0.60 o 
   0   5  11        1.25        0.74      0.29 o 
   1   5  11       25.52       26.83      1.03 o 
   2   5  11       35.95       39.50      1.15 o 
   3   5  11        0.00        0.35      0.62 o 
   4   5  11        0.76        0.59      0.79 o 
   5   5  11        3.58        3.44      1.86 o 
   6   5  11       16.64       14.83      5.23 o 
  -6   6  11       91.21       87.57      2.78 o 
  -5   6  11       56.68       52.83      3.49 o 
  -4   6  11      297.99      301.01      8.53 o 
  -3   6  11       45.83       44.60      3.42 o 
  -2   6  11        9.96        8.09      2.34 o 
  -1   6  11        6.08        4.87      1.02 o 
   0   6  11       65.15       66.75      2.13 o 
   1   6  11      191.03      197.19      5.35 o 
   2   6  11       95.48       90.09      3.69 o 
   3   6  11        5.43        4.50      1.33 o 
   4   6  11       18.18       13.74      3.77 o 
   5   6  11      232.32      269.70      6.46 o 
  -5   7  11       13.57        9.88      2.01 o 
  -4   7  11        3.80        2.89      1.20 o 
  -3   7  11        7.46        4.66      1.36 o 
  -2   7  11        1.80        2.48      1.25 o 
  -1   7  11        0.33        0.83      0.67 o 
   0   7  11       28.68       27.94      2.59 o 
   1   7  11        0.53        1.54      0.75 o 
   2   7  11        1.06        1.06      0.90 o 
   3   7  11       14.18       11.07      2.90 o 
   4   7  11        6.81        9.01      2.68 o 
  -4   8  11       35.00       17.38      5.32 o 
  -3   8  11        1.26        1.58      1.05 o 
  -2   8  11      153.69      163.99      8.35 o 
  -1   8  11       18.02       24.09      2.42 o 
   0   8  11        3.61        2.91      1.53 o 
   1   8  11       17.21       14.31      4.89 o 
   2   8  11       47.43       46.14      4.22 o 
   3   8  11       13.59        8.78      3.64 o 
  -1   9  11        2.65        3.47      4.77 o 
   0   9  11        2.77        3.21      2.80 o 
  -8   0  12        1.61        0.12      1.82 o 
  -7   0  12       26.93       25.38      5.60 o 
  -6   0  12       26.29       22.19      9.63 o 
  -5   0  12       13.93       13.58      4.27 o 
  -4   0  12       13.35       11.38      2.96 o 
  -3   0  12      437.77      492.09     10.81 o 
  -2   0  12       81.80       98.83      4.96 o 
   0   0  12     2236.79     2322.17     29.74 o 
   1   0  12      138.78      144.08      4.04 o 
   2   0  12      136.92      111.69      1.88 o 
   3   0  12        3.28        3.79      0.91 o 
   4   0  12        2.27        0.73      0.58 o 
   5   0  12       24.01       19.97      2.77 o 
   6   0  12       32.21       28.07      1.78 o 
   7   0  12       83.16       98.22      3.44 o 
  -8   1  12        0.84        1.69      1.14 o 
  -7   1  12      153.30      161.31      7.43 o 
  -6   1  12      116.20      116.72      3.82 o 
  -5   1  12       93.29       90.86      3.47 o 
  -4   1  12       77.93       80.29      2.72 o 
  -3   1  12        1.70       -0.41      0.87 o 
  -2   1  12      859.53      912.32     15.06 o 
  -1   1  12      819.45      832.52     12.73 o 
   0   1  12      117.03      120.35      2.39 o 
   1   1  12        2.80        2.63      0.68 o 
   2   1  12      147.63      153.80      1.89 o 
   3   1  12       10.56       11.14      0.57 o 
   4   1  12        0.03        0.02      0.46 o 
   5   1  12        0.00        0.69      0.66 o 
   6   1  12        0.31        0.55      0.46 o 
   7   1  12        2.96        2.12      1.64 o 
  -8   2  12        0.60        0.22      1.40 o 
  -7   2  12        6.40        6.97      2.22 o 
  -6   2  12       51.61       54.27      2.95 o 
  -5   2  12        5.23        5.70      2.07 o 
  -4   2  12       10.07       14.85      2.95 o 
  -3   2  12        8.42        5.28      1.17 o 
  -2   2  12      748.37      782.01     24.53 o 
  -1   2  12     1320.69     1349.98     21.91 o 
   0   2  12     1218.95     1290.17     23.21 o 
   1   2  12      418.63      410.85     10.14 o 
   2   2  12       16.16       18.48      1.00 o 
   3   2  12       21.88       21.36      0.64 o 
   4   2  12       30.78       27.54      0.86 o 
   5   2  12        2.88        2.38      0.47 o 
   6   2  12       10.56       13.26      2.13 o 
   7   2  12      102.15      117.80      6.80 o 
  -7   3  12       20.63       16.06      5.02 o 
  -6   3  12        0.01        0.01      1.33 o 
  -5   3  12       33.82       32.62      2.08 o 
  -4   3  12       16.11       13.70      2.98 o 
  -3   3  12      565.21      617.37     16.69 o 
  -2   3  12       37.99       31.19      1.22 o 
  -1   3  12        6.61        5.79      0.78 o 
   0   3  12      520.04      522.15      7.55 o 
   1   3  12        8.37       10.35      0.78 o 
   2   3  12       50.10       57.56      2.02 o 
   3   3  12        4.69        5.58      0.64 o 
   4   3  12        5.87        4.75      0.97 o 
   5   3  12        2.22        1.99      0.68 o 
   6   3  12        0.81        2.23      0.86 o 
  -7   4  12        1.13        0.62      1.38 o 
  -6   4  12        3.53        2.54      1.57 o 
  -5   4  12      214.77      224.27      8.33 o 
  -4   4  12        0.05        0.22      1.35 o 
  -3   4  12      817.37      872.01     25.86 o 
  -2   4  12      197.20      202.03      5.82 o 
  -1   4  12       25.11       26.17      1.11 o 
   0   4  12      283.57      291.94      6.52 o 
   1   4  12      529.01      552.24     13.84 o 
   2   4  12      123.26      114.21      2.16 o 
   3   4  12       27.15       27.00      1.44 o 
   4   4  12       12.51       11.56      1.98 o 
   5   4  12        1.92        1.17      0.63 o 
   6   4  12       61.40       75.66      3.03 o 
  -6   5  12        0.65        1.21      1.17 o 
  -5   5  12       65.56       63.79      3.18 o 
  -4   5  12       76.57       77.89      6.22 o 
  -3   5  12      121.57      122.91      3.54 o 
  -2   5  12        0.33        0.85      0.58 o 
  -1   5  12       44.94       49.27      1.89 o 
   0   5  12       54.59       54.85      1.51 o 
   1   5  12       95.31       89.36      2.33 o 
   2   5  12       21.11       20.33      1.19 o 
   3   5  12       23.90       20.04      3.58 o 
   4   5  12        7.76        5.96      1.33 o 
   5   5  12       10.96        9.80      2.00 o 
  -6   6  12       12.86       13.21      4.50 o 
  -5   6  12       18.06       13.74      3.13 o 
  -4   6  12       15.70       11.08      4.50 o 
  -3   6  12      318.64      338.40     11.96 o 
  -2   6  12       86.56       88.60     10.16 o 
  -1   6  12       11.89       13.71      0.86 o 
   0   6  12        0.32        0.28      0.37 o 
   1   6  12      224.84      227.81      4.22 o 
   2   6  12      106.70      112.85      3.86 o 
   3   6  12       36.18       32.99      2.19 o 
   4   6  12        3.81        3.48      1.70 o 
   5   6  12       70.06       93.96      6.77 o 
  -5   7  12       27.37       28.21      2.99 o 
  -4   7  12        6.27        3.76      1.86 o 
  -3   7  12        4.90        2.23      1.59 o 
  -2   7  12       71.56       83.25      3.19 o 
  -1   7  12       19.70       18.87      2.35 o 
   0   7  12       32.46       33.44      5.07 o 
   1   7  12        0.04        0.34      0.70 o 
   2   7  12       11.81        9.32      2.27 o 
   3   7  12        0.04       -0.11      1.21 o 
   4   7  12        1.81        1.61      0.93 o 
  -3   8  12        4.23        3.23      1.12 o 
  -2   8  12       57.33       57.90      4.10 o 
  -1   8  12       25.55       20.58     11.06 o 
   0   8  12        0.54        1.55      0.99 o 
   1   8  12        4.29        3.31      2.05 o 
   2   8  12       74.00       73.93      3.20 o 
  -8   1  13       13.32       11.57      4.82 o 
  -7   1  13       11.70       10.00      3.39 o 
  -6   1  13       67.20       66.78      3.81 o 
  -5   1  13      111.87      106.06      4.24 o 
  -4   1  13        2.15        1.89      0.89 o 
  -3   1  13      191.87      207.15      6.50 o 
  -2   1  13      159.57      191.16      2.96 o 
  -1   1  13       99.77      101.03      2.21 o 
   0   1  13      820.21      836.64     12.35 o 
   1   1  13       18.66       17.79      0.98 o 
   2   1  13       63.26       58.64      1.21 o 
   3   1  13        7.69        9.53      0.65 o 
   4   1  13        0.01        0.55      0.34 o 
   5   1  13       20.03       21.33      0.96 o 
   6   1  13        8.29        9.18      1.40 o 
   7   1  13        0.05        0.92      0.87 o 
  -7   2  13       45.38       47.35      8.04 o 
  -6   2  13      111.00       96.49     10.30 o 
  -5   2  13      167.46      170.67      6.54 o 
  -4   2  13      115.57      112.65      3.05 o 
  -3   2  13        4.20        4.18      0.99 o 
  -2   2  13      272.99      295.77      4.82 o 
  -1   2  13      208.39      222.61      3.01 o 
   0   2  13      136.45      148.05      2.39 o 
   1   2  13      300.06      325.71     12.82 o 
   2   2  13       18.77       18.08      2.18 o 
   3   2  13        9.15        4.96      0.66 o 
   4   2  13        0.45        0.59      0.36 o 
   5   2  13       12.47        8.10      1.67 o 
   6   2  13       19.85       20.97      1.71 o 
  -7   3  13      147.43      154.59      7.90 o 
  -6   3  13       48.12       49.84      3.16 o 
  -5   3  13       11.14       12.22      3.86 o 
  -4   3  13       23.11       25.13      1.29 o 
  -3   3  13       14.55       11.93      2.71 o 
  -2   3  13       46.68       51.28      1.58 o 
  -1   3  13        3.70        3.23      0.55 o 
   0   3  13      190.65      206.35      5.29 o 
   1   3  13      103.07      113.60      2.32 o 
   2   3  13       83.12       76.97      2.21 o 
   3   3  13       14.72       10.86      1.88 o 
   4   3  13       67.35       62.07      2.22 o 
   5   3  13        0.03        0.45      0.47 o 
   6   3  13        0.15        0.31      0.89 o 
  -7   4  13       79.05       83.26      3.35 o 
  -6   4  13        0.18       -1.53      1.53 o 
  -5   4  13       10.96       11.63      2.85 o 
  -4   4  13      265.11      268.66      9.03 o 
  -3   4  13        1.54        0.78      1.89 o 
  -2   4  13      243.99      270.13      4.03 o 
  -1   4  13       34.68       39.56      1.36 o 
   0   4  13       70.50       78.50      2.00 o 
   1   4  13      139.10      133.86      2.74 o 
   2   4  13      159.75      158.79      3.53 o 
   3   4  13        4.05        6.74      1.09 o 
   4   4  13        4.43        4.73      1.25 o 
   5   4  13       33.01       28.63      1.53 o 
   6   4  13       73.04       85.56      5.85 o 
  -6   5  13       15.66       14.46      4.31 o 
  -5   5  13        1.08       -0.26      1.24 o 
  -4   5  13        0.51        1.75      1.81 o 
  -3   5  13        4.90        3.10      1.13 o 
  -2   5  13       36.37       35.87      1.71 o 
  -1   5  13       34.70       36.15      1.10 o 
   0   5  13        1.02        1.45      0.43 o 
   1   5  13        8.32       10.32      1.34 o 
   2   5  13       18.18       22.05      1.54 o 
   3   5  13        2.34        2.07      0.70 o 
   4   5  13        3.83        2.29      0.99 o 
   5   5  13        2.16        1.52      0.91 o 
  -6   6  13       21.16       23.84      5.34 o 
  -5   6  13       12.13        8.84      2.66 o 
  -4   6  13       91.12       89.42      4.80 o 
  -3   6  13       10.62       10.55      3.52 o 
  -2   6  13       50.30       53.08      3.54 o 
  -1   6  13       12.95       12.71      1.07 o 
   0   6  13        4.85        3.76      0.73 o 
   1   6  13      122.11      129.96      3.17 o 
   2   6  13        6.56        5.58      1.36 o 
   3   6  13       59.09       59.33      3.20 o 
   4   6  13        0.27        0.95      1.28 o 
   5   6  13       24.51       28.53      5.61 o 
  -5   7  13       22.80       26.46      2.87 o 
  -4   7  13       33.20       28.26      5.33 o 
  -3   7  13        2.62        1.98      0.99 o 
  -2   7  13       43.00       42.31      3.16 o 
  -1   7  13       16.29       15.39      4.33 o 
   0   7  13        0.41       -0.21      1.30 o 
   1   7  13        0.01        0.36      0.80 o 
   2   7  13       59.71       63.73      5.51 o 
   3   7  13       15.23       10.47      2.68 o 
   4   7  13        5.70        4.11      1.44 o 
  -3   8  13        7.14        4.24      1.87 o 
  -2   8  13       72.63       74.06      5.71 o 
  -1   8  13      136.94      138.67     18.81 o 
   0   8  13        0.23       -1.28      3.15 o 
   1   8  13        4.71        4.57      2.17 o 
   2   8  13       60.63       63.14      3.19 o 
  -8   0  14       50.82       53.00      6.80 o 
  -7   0  14       87.33       90.17      6.49 o 
  -6   0  14      670.41      743.75     20.96 o 
  -5   0  14     5408.39     5936.34     30.14 o 
  -4   0  14       29.96       26.18      1.79 o 
  -3   0  14       18.60       16.02      3.84 o 
  -2   0  14      384.74      462.46     16.44 o 
  -1   0  14      401.38      418.59     14.87 o 
   0   0  14      206.33      209.35      4.87 o 
   1   0  14       14.95       18.90      2.62 o 
   2   0  14       55.59       58.55      1.66 o 
   3   0  14       64.78       54.17      1.19 o 
   4   0  14      486.22      434.80     11.10 o 
   5   0  14       54.51       50.23      2.04 o 
   6   0  14       14.99        9.01      3.49 o 
  -8   1  14       10.65        7.86      4.42 o 
  -7   1  14       13.60       11.02      4.93 o 
  -6   1  14      152.51      141.57      5.75 o 
  -5   1  14        1.55        1.53      2.39 o 
  -4   1  14      102.61      100.78      2.22 o 
  -3   1  14       11.99       10.40      2.02 o 
  -2   1  14      116.23      132.26      2.53 o 
  -1   1  14       14.51       12.97      1.37 o 
   0   1  14       95.90      114.73      1.72 o 
   1   1  14       28.23       32.96      1.27 o 
   2   1  14        1.68        1.30      0.38 o 
   3   1  14       11.41       12.32      0.97 o 
   4   1  14       58.56       55.65      1.81 o 
   5   1  14       14.97       12.68      2.34 o 
   6   1  14       12.53        7.69      2.14 o 
  -7   2  14      130.99      133.06      7.09 o 
  -6   2  14      639.83      689.96     24.15 o 
  -5   2  14      548.37      551.40     22.06 o 
  -4   2  14     1585.27     1542.73     33.36 o 
  -3   2  14       16.84       20.04      1.61 o 
  -2   2  14       72.62       74.92      2.45 o 
  -1   2  14       98.98      112.16      1.72 o 
   0   2  14        4.35        7.15      1.77 o 
   1   2  14       13.70       13.73      2.09 o 
   2   2  14        1.42        2.19      0.84 o 
   3   2  14       98.26       67.60      1.53 o 
   4   2  14       70.47       61.62      2.59 o 
   5   2  14       39.44       40.79      1.65 o 
   6   2  14       12.42        8.97      2.46 o 
  -7   3  14       88.48       99.94      4.66 o 
  -6   3  14       28.24       26.61      2.05 o 
  -5   3  14       18.65       15.03      3.73 o 
  -4   3  14       22.11       24.05      2.88 o 
  -3   3  14      231.37      234.24      4.79 o 
  -2   3  14        0.01        0.04      0.71 o 
  -1   3  14        0.21        0.59      0.35 o 
   0   3  14        7.98        7.58      0.47 o 
   1   3  14       39.26       42.07      1.74 o 
   2   3  14       50.01       56.29      1.86 o 
   3   3  14       35.05       28.87      1.93 o 
   4   3  14        7.75        6.07      1.12 o 
   5   3  14       11.52        8.60      1.74 o 
   6   3  14        3.02        2.18      0.92 o 
  -7   4  14      394.42      429.91      9.64 o 
  -6   4  14       88.80       94.25      4.79 o 
  -5   4  14        3.24        2.48      1.94 o 
  -4   4  14      431.23      453.25     14.93 o 
  -3   4  14     2077.01     2157.50     60.83 o 
  -2   4  14        0.20        0.67      0.47 o 
  -1   4  14       69.74       75.71      1.44 o 
   0   4  14      169.93      188.22      2.61 o 
   1   4  14        4.52        3.22      0.99 o 
   2   4  14      373.60      344.93      7.59 o 
   3   4  14        0.91        1.91      0.82 o 
   4   4  14       23.87       20.89      2.50 o 
   5   4  14       25.01       17.88      4.92 o 
   6   4  14       19.92        7.42      4.36 o 
  -6   5  14       13.05       11.18      3.45 o 
  -5   5  14       19.14       19.53      2.04 o 
  -4   5  14        0.32        2.06      2.29 o 
  -3   5  14       39.45       39.32      2.06 o 
  -2   5  14      107.25      104.31      2.80 o 
  -1   5  14        0.01        0.41      0.87 o 
   0   5  14        3.70        3.75      0.77 o 
   1   5  14        0.36        1.10      0.67 o 
   2   5  14      158.39      151.44      3.64 o 
   3   5  14       52.69       50.85      2.27 o 
   4   5  14       37.33       28.32      6.44 o 
   5   5  14        0.08        0.79      1.19 o 
  -6   6  14       19.02       12.60      5.13 o 
  -5   6  14        0.04       -1.14      1.38 o 
  -4   6  14      162.40      186.19      8.17 o 
  -3   6  14      504.90      506.86     25.82 o 
  -2   6  14      424.21      443.81     15.92 o 
  -1   6  14        3.98        5.19      0.98 o 
   0   6  14       26.97       30.75      2.17 o 
   1   6  14       30.51       22.90      1.92 o 
   2   6  14       30.06       31.61      3.18 o 
   3   6  14        3.70        2.10      1.25 o 
   4   6  14       16.18        9.81      2.78 o 
  -5   7  14        1.46        1.09      1.14 o 
  -4   7  14        0.96        0.76      1.04 o 
  -3   7  14        7.91        8.26      3.35 o 
  -2   7  14       40.32       40.26      3.09 o 
  -1   7  14       24.77       25.82      9.52 o 
   0   7  14        5.51        3.14      2.15 o 
   1   7  14       99.14       98.62      3.88 o 
   2   7  14       21.91       13.49      3.62 o 
   3   7  14        0.33        1.30      1.03 o 
  -3   8  14        7.38        6.05      1.69 o 
  -2   8  14      205.97      220.74      9.07 o 
  -1   8  14      191.36      196.42     13.21 o 
   0   8  14      165.29      180.41     10.41 o 
   1   8  14       46.52       51.36      4.82 o 
   2   8  14       32.16       31.01      6.36 o 
  -7   1  15       29.97       36.08      3.20 o 
  -6   1  15      557.57      605.66     21.31 o 
  -5   1  15      280.46      254.60      8.29 o 
  -4   1  15      268.86      273.40      4.95 o 
  -3   1  15      278.07      280.16      7.87 o 
  -2   1  15        8.98        8.99      2.25 o 
  -1   1  15        0.13        0.28      0.38 o 
   0   1  15       28.38       18.86      1.25 o 
   1   1  15       45.83       47.02      1.41 o 
   2   1  15        3.19        2.88      0.43 o 
   3   1  15        6.16        3.80      0.83 o 
   4   1  15        2.03        1.18      0.49 o 
   5   1  15       46.67       38.79      1.62 o 
   6   1  15       30.64       37.46      4.91 o 
  -7   2  15       53.21       52.20      3.43 o 
  -6   2  15      752.74      847.16     30.19 o 
  -5   2  15      447.10      441.65     17.93 o 
  -4   2  15     2287.51     2252.59     71.37 o 
  -3   2  15      357.93      354.68     11.38 o 
  -2   2  15      936.71      992.87     26.58 o 
  -1   2  15       34.87       42.40      1.43 o 
   0   2  15      555.37      561.97      9.68 o 
   1   2  15      339.05      364.50      5.84 o 
   2   2  15      165.60      166.72      3.05 o 
   3   2  15      404.73      358.54      7.84 o 
   4   2  15      160.76      146.36      5.04 o 
   5   2  15      176.83      164.32      7.92 o 
   6   2  15       81.98       86.26      2.98 o 
  -7   3  15       93.53       82.53      4.16 o 
  -6   3  15       36.23       30.74      6.91 o 
  -5   3  15        1.85        0.04      1.78 o 
  -4   3  15      627.16      639.14     15.66 o 
  -3   3  15       10.76       10.31      1.86 o 
  -2   3  15      462.63      478.18     13.12 o 
  -1   3  15      254.61      267.25      6.74 o 
   0   3  15        0.07        0.29      0.77 o 
   1   3  15       50.94       56.59      2.07 o 
   2   3  15       13.64       10.92      1.37 o 
   3   3  15       10.47        8.66      1.38 o 
   4   3  15       95.89       85.79      2.99 o 
   5   3  15        0.00        0.77      0.89 o 
   6   3  15        6.29        5.64      1.52 o 
  -7   4  15      116.22      106.06     10.01 o 
  -6   4  15      248.65      260.10     11.10 o 
  -5   4  15        0.27        1.15      1.09 o 
  -4   4  15       30.45       34.52      1.82 o 
  -3   4  15      795.10      774.68     22.01 o 
  -2   4  15       24.51       22.65      1.31 o 
  -1   4  15       27.24       30.09      0.88 o 
   0   4  15       43.47       45.63      1.47 o 
   1   4  15        9.56        8.48      1.57 o 
   2   4  15        6.38       13.22      2.19 o 
   3   4  15      169.33      146.63      4.23 o 
   4   4  15       10.80        9.85      1.87 o 
   5   4  15       33.04       29.84      4.15 o 
  -6   5  15        2.19        1.46      1.10 o 
  -5   5  15        5.67        4.38      2.25 o 
  -4   5  15        1.43        2.44      1.39 o 
  -3   5  15      149.43      135.39      3.40 o 
  -2   5  15      103.48      108.82      3.56 o 
  -1   5  15      131.21      139.47      3.54 o 
   0   5  15        4.88        6.75      1.31 o 
   1   5  15       28.36       22.73      1.33 o 
   2   5  15        1.72        0.91      0.89 o 
   3   5  15       53.26       51.24      2.02 o 
   4   5  15        2.82        2.38      0.95 o 
   5   5  15        0.99        1.29      1.47 o 
  -5   6  15        0.04        1.32      2.16 o 
  -4   6  15       20.10       21.39      1.99 o 
  -3   6  15        3.53        0.92      3.40 o 
  -2   6  15      959.02     1066.78     23.38 o 
  -1   6  15       76.37       75.63      3.20 o 
   0   6  15      264.41      284.88      8.41 o 
   1   6  15      167.50      167.33      4.62 o 
   2   6  15      207.94      195.97      4.75 o 
   3   6  15      123.90      125.27      5.63 o 
   4   6  15        9.57        9.73      2.35 o 
  -4   7  15       40.33       35.49      5.20 o 
  -3   7  15       42.71       45.38      4.87 o 
  -2   7  15      220.04      222.88     14.56 o 
  -1   7  15        1.13        4.49      3.73 o 
   0   7  15       21.84       20.39      7.37 o 
   1   7  15       39.15       35.84      2.18 o 
   2   7  15       24.79       25.41      5.41 o 
   3   7  15        7.16        4.53      1.34 o 
  -3   8  15        3.04        2.47      1.69 o 
  -2   8  15      108.88      109.29      6.27 o 
  -1   8  15      128.37      136.68      7.12 o 
   0   8  15       80.01       82.60      5.51 o 
   1   8  15       28.61       17.44      7.04 o 
  -7   0  16        0.81        1.61      1.34 o 
  -6   0  16       35.11       39.64      3.57 o 
  -5   0  16      381.40      406.09     23.82 o 
  -4   0  16     4007.93     4422.50    122.47 o 
  -3   0  16       12.35       16.89      2.17 o 
  -2   0  16        5.63        2.87      1.51 o 
  -1   0  16      421.17      466.97      7.31 o 
   0   0  16       69.87       56.66      2.23 o 
   1   0  16      163.03      156.52      3.68 o 
   2   0  16        0.89        1.96      0.87 o 
   3   0  16       16.02       19.90      1.27 o 
   4   0  16      387.52      343.69      6.77 o 
   5   0  16      681.55      728.28     26.75 o 
   6   0  16      104.72      106.82      5.51 o 
  -7   1  16       23.90       18.79      5.39 o 
  -6   1  16        1.08       -0.20      1.89 o 
  -5   1  16     1277.50     1305.01     42.18 o 
  -4   1  16     1085.98     1130.20     18.78 o 
  -3   1  16       38.68       39.46      4.91 o 
  -2   1  16       16.39       15.09      1.43 o 
  -1   1  16      381.43      389.84      5.02 o 
   0   1  16        1.17        0.40      0.41 o 
   1   1  16      310.42      311.33      8.61 o 
   2   1  16       58.38       56.88      3.39 o 
   3   1  16       10.44        8.54      1.13 o 
   4   1  16      117.75      104.75      2.40 o 
   5   1  16       23.55       20.64      1.54 o 
   6   1  16       18.59       10.37      3.71 o 
  -7   2  16        9.70        9.06      3.91 o 
  -6   2  16       27.86       22.37      6.09 o 
  -5   2  16      603.33      632.66     13.05 o 
  -4   2  16      146.61      144.05      3.97 o 
  -3   2  16     1163.84     1118.14     14.68 o 
  -2   2  16       13.72       13.36      2.38 o 
  -1   2  16        8.61        8.72      1.10 o 
   0   2  16       68.05       75.94      2.61 o 
   1   2  16      159.87      163.78      5.36 o 
   2   2  16        6.21        5.08      1.44 o 
   3   2  16       42.24       34.74      2.52 o 
   4   2  16      303.32      262.51      6.98 o 
   5   2  16      292.54      286.25      8.59 o 
   6   2  16       47.61       48.27      4.50 o 
  -7   3  16       35.53       42.36      2.67 o 
  -6   3  16      361.93      400.22     16.50 o 
  -5   3  16        2.25        1.89      1.24 o 
  -4   3  16      144.37      144.09      4.82 o 
  -3   3  16     1220.97     1182.77     19.28 o 
  -2   3  16       26.42       20.54      4.22 o 
  -1   3  16        0.00        0.29      0.33 o 
   0   3  16       15.79       16.45      2.65 o 
   1   3  16        1.50        2.77      0.93 o 
   2   3  16       66.53       65.25      2.21 o 
   3   3  16      201.69      195.47      5.93 o 
   4   3  16        5.09        4.04      0.99 o 
   5   3  16        2.41        2.18      0.98 o 
   6   3  16       23.41       14.61      3.78 o 
  -7   4  16       51.30       57.57      5.14 o 
  -6   4  16      320.98      320.10     16.20 o 
  -5   4  16        4.11        5.47      2.26 o 
  -4   4  16       17.80       21.69      1.69 o 
  -3   4  16      208.55      224.46      5.72 o 
  -2   4  16      958.50      936.49     22.93 o 
  -1   4  16        1.73        2.20      0.69 o 
   0   4  16        3.65        3.18      1.10 o 
   1   4  16      152.94      161.20      3.92 o 
   2   4  16      259.93      276.65      8.27 o 
   3   4  16      522.36      517.19     13.32 o 
   4   4  16       54.99       53.14      2.21 o 
   5   4  16        1.95        1.58      1.06 o 
  -6   5  16       51.00       59.19      5.96 o 
  -5   5  16        0.29        1.53      0.78 o 
  -4   5  16        0.13        1.08      2.10 o 
  -3   5  16      574.06      628.72     17.52 o 
  -2   5  16      936.45      988.55     25.64 o 
  -1   5  16      274.42      281.37      8.37 o 
   0   5  16        1.11        1.10      0.76 o 
   1   5  16       14.16       14.01      1.22 o 
   2   5  16      197.89      196.51      5.28 o 
   3   5  16       49.50       50.61      1.88 o 
   4   5  16        1.52        0.83      1.11 o 
   5   5  16       12.80        9.05      2.92 o 
  -5   6  16        0.14        0.48      1.66 o 
  -4   6  16       27.69       29.28      1.96 o 
  -3   6  16       98.74      117.02     15.13 o 
  -2   6  16      250.61      170.37      9.84 o 
  -1   6  16      266.16      276.41      8.36 o 
   0   6  16       47.75       48.89      2.92 o 
   1   6  16        0.00        0.19      0.55 o 
   2   6  16      146.49      130.24      5.40 o 
   3   6  16      390.85      414.66     19.98 o 
   4   6  16       19.85       17.18      4.37 o 
  -4   7  16       65.97       73.68      4.54 o 
  -3   7  16       95.76       98.96      5.95 o 
  -2   7  16       26.24       23.25     11.56 o 
  -1   7  16      314.68      343.14     20.99 o 
   0   7  16       35.72       31.62     12.06 o 
   1   7  16       95.90       88.33      4.25 o 
   2   7  16        0.09        0.80      0.78 o 
   3   7  16        9.25        8.46      2.18 o 
  -2   8  16       36.70       24.38     10.36 o 
  -1   8  16      224.93      232.55     11.13 o 
   0   8  16      142.42      151.70      7.68 o 
   1   8  16       56.74       43.95      8.64 o 
  -7   1  17        8.88        8.07      2.49 o 
  -6   1  17        5.82        6.96      1.57 o 
  -5   1  17      238.67      238.58      5.06 o 
  -4   1  17       23.27       22.18      4.32 o 
  -3   1  17      362.81      375.14     11.52 o 
  -2   1  17      129.17      125.76      3.90 o 
  -1   1  17       70.49       64.65      1.60 o 
   0   1  17      238.74      235.15      3.31 o 
   1   1  17       54.65       56.10      2.43 o 
   2   1  17       18.17       18.77      2.49 o 
   3   1  17       64.32       73.15      2.44 o 
   4   1  17       12.22        9.79      1.70 o 
   5   1  17        5.99        3.09      1.01 o 
   6   1  17       16.66        9.67      2.72 o 
  -7   2  17        2.24       -0.25      1.48 o 
  -6   2  17      148.99      160.26      8.82 o 
  -5   2  17       15.50       16.68      2.28 o 
  -4   2  17       11.55       11.25      2.29 o 
  -3   2  17       52.38       50.05      2.45 o 
  -2   2  17        6.96        6.03      1.10 o 
  -1   2  17      590.21      546.77     13.41 o 
   0   2  17      159.57      149.92     11.40 o 
   1   2  17      939.31      953.98     18.42 o 
   2   2  17       74.75       69.84      2.11 o 
   3   2  17      120.33      113.65      3.76 o 
   4   2  17       13.06        6.80      1.31 o 
   5   2  17        2.26        2.08      0.65 o 
   6   2  17        0.80        2.43      0.76 o 
  -7   3  17       19.10       12.86      5.70 o 
  -6   3  17       68.89       57.89      3.22 o 
  -5   3  17       42.54       43.77      2.85 o 
  -4   3  17        2.27        1.54      0.67 o 
  -3   3  17      226.40      219.68      5.63 o 
  -2   3  17      315.41      314.97      4.74 o 
  -1   3  17      528.69      530.65     20.85 o 
   0   3  17       14.48       18.09      2.33 o 
   1   3  17        5.26        5.56      0.97 o 
   2   3  17       14.03       12.02      1.87 o 
   3   3  17        1.04        1.60      0.75 o 
   4   3  17        0.66       -0.01      0.90 o 
   5   3  17        0.16        0.70      0.74 o 
  -6   4  17      124.73      122.83      7.48 o 
  -5   4  17       81.61       84.45      3.06 o 
  -4   4  17       85.15       79.10      2.87 o 
  -3   4  17        1.92        1.08      0.61 o 
  -2   4  17      520.15      541.21     12.03 o 
  -1   4  17      315.97      308.44      7.62 o 
   0   4  17       16.65       14.68      2.97 o 
   1   4  17        3.16        2.64      0.73 o 
   2   4  17      248.56      266.02      7.36 o 
   3   4  17        0.87        1.89      1.15 o 
   4   4  17       84.46       70.91      2.86 o 
   5   4  17        0.59        2.63      0.86 o 
  -6   5  17        2.61        1.85      1.17 o 
  -5   5  17        0.97        1.43      1.21 o 
  -4   5  17        9.15        7.84      2.79 o 
  -3   5  17       29.91       32.83      1.74 o 
  -2   5  17        1.65        1.31      0.98 o 
  -1   5  17       90.52       92.12      2.80 o 
   0   5  17       21.12       23.84      1.93 o 
   1   5  17        6.14        4.97      1.17 o 
   2   5  17        2.28        2.83      1.11 o 
   3   5  17        1.27        0.80      0.56 o 
   4   5  17        0.02        0.83      1.01 o 
  -5   6  17        0.58        0.10      1.39 o 
  -4   6  17       69.64       80.53      4.64 o 
  -3   6  17      464.92      498.36     20.13 o 
  -2   6  17      134.81      126.44      4.58 o 
  -1   6  17        0.79        1.37      0.72 o 
   0   6  17       51.19       50.59      2.16 o 
   1   6  17        1.14        1.59      0.65 o 
   2   6  17        7.85        8.34      2.07 o 
   3   6  17       89.45       98.60      3.76 o 
   4   6  17       18.65       12.00      3.78 o 
  -4   7  17        8.72        6.82      4.26 o 
  -3   7  17       32.63       28.61     11.95 o 
  -2   7  17        4.10       -0.49      3.88 o 
  -1   7  17      100.01       90.07      7.64 o 
   0   7  17       10.36        7.09      3.85 o 
   1   7  17       25.53       19.38      5.95 o 
   2   7  17        1.05        1.32      0.77 o 
  -2   8  17       67.62       79.42      9.82 o 
  -1   8  17        8.21        2.44      2.79 o 
   0   8  17        0.10        2.01      2.96 o 
  -7   0  18       18.33       10.36      7.78 o 
  -6   0  18        8.16        9.84      3.48 o 
  -5   0  18     1095.21     1131.67     25.10 o 
  -4   0  18       54.75       58.73      3.37 o 
  -3   0  18      234.22      226.99      5.60 o 
  -2   0  18       79.75       92.59      4.14 o 
  -1   0  18       59.17       72.24      3.43 o 
   0   0  18     3419.02     3693.79     12.32 o 
   1   0  18     7276.88     8687.02     92.95 o 
   2   0  18      353.79      380.54     11.22 o 
   3   0  18       81.65       79.94      5.33 o 
   4   0  18      229.97      220.65      8.37 o 
   5   0  18        0.02        0.76      0.66 o 
   6   0  18       69.89       79.49      7.58 o 
  -7   1  18       14.86       12.96      4.31 o 
  -6   1  18        2.47        3.22      1.42 o 
  -5   1  18       10.54        9.49      1.82 o 
  -4   1  18        1.79        1.11      0.60 o 
  -3   1  18        0.11       -0.47      0.77 o 
  -2   1  18       17.88       18.30      1.41 o 
  -1   1  18       15.21       13.35      0.91 o 
   0   1  18      219.26      219.16      6.26 o 
   1   1  18      146.83      149.10      3.21 o 
   2   1  18      270.94      271.25      5.58 o 
   3   1  18        5.05        4.42      0.89 o 
   4   1  18        0.37        1.44      0.68 o 
   5   1  18        0.35        1.57      0.76 o 
   6   1  18       31.66       21.72      4.01 o 
  -7   2  18       67.37       86.59      7.51 o 
  -6   2  18       59.20       67.75      4.52 o 
  -5   2  18      139.79      147.12      4.86 o 
  -4   2  18      201.38      201.09      6.10 o 
  -3   2  18      111.78      105.80      2.63 o 
  -2   2  18        8.34        4.12      1.71 o 
  -1   2  18      595.11      619.14     11.35 o 
   0   2  18     2279.81     2243.39     96.69 o 
   1   2  18      463.45      459.28      8.89 o 
   2   2  18      668.43      747.36     15.66 o 
   3   2  18        3.57        4.65      0.96 o 
   4   2  18        0.96        2.26      0.77 o 
   5   2  18        5.35        3.20      1.08 o 
  -7   3  18       11.55        9.87      3.90 o 
  -6   3  18        0.15        1.15      1.05 o 
  -5   3  18        1.12        1.39      0.71 o 
  -4   3  18        1.57        2.15      1.09 o 
  -3   3  18        3.05        1.24      0.75 o 
  -2   3  18       10.02       10.62      2.48 o 
  -1   3  18       47.58       38.80      6.72 o 
   0   3  18      349.16      359.76      7.39 o 
   1   3  18        5.37        5.41      1.33 o 
   2   3  18       21.77       21.74      3.16 o 
   3   3  18      164.25      172.53      5.02 o 
   4   3  18        2.28        0.40      0.95 o 
   5   3  18       30.97       22.28      2.87 o 
  -6   4  18      299.54      367.42     14.68 o 
  -5   4  18       37.01       36.39      1.89 o 
  -4   4  18        5.08        3.93      1.20 o 
  -3   4  18      446.18      482.97      8.24 o 
  -2   4  18      686.75      717.38     20.31 o 
  -1   4  18     2231.28     2294.80     53.03 o 
   0   4  18        8.03        7.00      1.64 o 
   1   4  18        3.25        3.86      0.92 o 
   2   4  18      707.14      772.77     21.36 o 
   3   4  18      566.87      611.84     10.50 o 
   4   4  18       93.26       97.37      4.08 o 
   5   4  18       18.17       16.63      3.95 o 
  -6   5  18       15.60       14.99      5.33 o 
  -5   5  18       70.07       79.24      4.61 o 
  -4   5  18        0.54       -0.48      1.14 o 
  -3   5  18       15.95       19.17      1.25 o 
  -2   5  18      165.07      165.48      4.62 o 
  -1   5  18      301.67      316.69      6.42 o 
   0   5  18       24.93       22.85      1.67 o 
   1   5  18        3.84        4.68      1.16 o 
   2   5  18        0.64        1.20      0.58 o 
   3   5  18        6.32        4.00      1.25 o 
   4   5  18       23.95       20.58      4.84 o 
  -5   6  18        0.40        0.99      0.94 o 
  -4   6  18        1.12        2.55      1.52 o 
  -3   6  18       47.33       46.84      3.49 o 
  -2   6  18      353.26      354.49     21.58 o 
  -1   6  18      254.26      274.08      6.47 o 
   0   6  18       12.76       14.04      3.11 o 
   1   6  18        2.44        2.66      0.97 o 
   2   6  18      177.55      193.40      7.92 o 
   3   6  18      216.71      220.25      7.43 o 
  -4   7  18       99.30      117.18     13.75 o 
  -3   7  18       28.67       20.53     13.35 o 
  -2   7  18       82.25       81.05      9.83 o 
  -1   7  18        6.54        4.64      2.28 o 
   0   7  18       76.63       80.25      7.09 o 
   1   7  18       15.49       12.39      4.08 o 
   2   7  18        0.01        0.35      1.08 o 
  -7   1  19        8.47        9.17      3.18 o 
  -6   1  19       18.77       20.39      2.10 o 
  -5   1  19       28.65       26.51      2.77 o 
  -4   1  19       71.61       69.05      2.64 o 
  -3   1  19        0.80        0.72      0.60 o 
  -2   1  19       31.60       25.66      1.67 o 
  -1   1  19        1.97        1.54      0.49 o 
   0   1  19      774.14      764.79     11.44 o 
   1   1  19      423.73      454.35      9.15 o 
   2   1  19      209.10      203.98      5.82 o 
   3   1  19      285.37      306.47      5.85 o 
   4   1  19       26.96       23.68      4.92 o 
   5   1  19        0.10        1.04      0.88 o 
  -7   2  19      151.86      196.04      5.70 o 
  -6   2  19       45.34       46.96      3.01 o 
  -5   2  19      192.99      194.35      5.48 o 
  -4   2  19      133.74      135.87      4.28 o 
  -3   2  19      164.85      172.01      5.11 o 
  -2   2  19      212.75      209.50      4.00 o 
  -1   2  19        0.38        0.00      0.82 o 
   0   2  19     1944.09     1890.43     35.49 o 
   1   2  19       36.05       30.19      2.16 o 
   3   2  19        2.97        4.23      0.78 o 
   4   2  19      151.22      150.53      4.77 o 
   5   2  19       86.27       92.88      3.83 o 
  -7   3  19      140.76      173.00     14.42 o 
  -6   3  19       83.51       80.11      6.79 o 
  -5   3  19       44.66       45.27      2.97 o 
  -4   3  19      108.38      113.39      3.51 o 
  -3   3  19        1.55        1.66      0.81 o 
  -2   3  19      196.57      193.63      4.71 o 
  -1   3  19      556.39      567.49     14.30 o 
   0   3  19       48.21       42.10      6.30 o 
   1   3  19      208.34      202.23      5.43 o 
   2   3  19      164.67      174.26      3.48 o 
   3   3  19        0.00        1.29      0.58 o 
   4   3  19       88.94       93.44      3.65 o 
   5   3  19       35.34       40.92      2.92 o 
  -6   4  19        1.64        2.09      2.83 o 
  -5   4  19       32.95       32.75      1.98 o 
  -4   4  19        1.93        1.32      0.58 o 
  -3   4  19       59.05       54.06      2.10 o 
  -2   4  19        0.05        0.47      0.87 o 
  -1   4  19      451.43      478.75     17.86 o 
   0   4  19      465.46      479.67     15.86 o 
   1   4  19       56.62       57.44      2.11 o 
   2   4  19       77.01       81.65      4.27 o 
   3   4  19      268.62      300.99      8.90 o 
   4   4  19       18.27       15.09      2.80 o 
  -5   5  19        0.25        2.37      1.72 o 
  -4   5  19       29.71       28.76      1.85 o 
  -3   5  19        1.99        0.84      0.84 o 
  -2   5  19      244.21      246.62      7.65 o 
  -1   5  19       11.34        6.73      1.83 o 
   0   5  19       19.27       20.40      2.21 o 
   1   5  19        2.94        2.21      0.76 o 
   2   5  19       18.88       14.88      1.61 o 
   3   5  19       50.68       45.34      2.69 o 
   4   5  19       11.03       11.02      2.94 o 
  -5   6  19      134.85      155.69     12.40 o 
  -4   6  19       42.96       53.84      6.89 o 
  -3   6  19       38.76       48.49      7.16 o 
  -2   6  19     1003.10     1104.58     23.89 o 
  -1   6  19      205.88      214.08      7.80 o 
   0   6  19      202.07      225.51      8.80 o 
   1   6  19       44.63       40.51      2.29 o 
   2   6  19        9.99        8.13      1.93 o 
   3   6  19       70.28       59.11      3.56 o 
  -3   7  19       45.42       34.30     17.74 o 
  -2   7  19       74.45       68.67     14.69 o 
  -1   7  19       32.29       25.69      3.82 o 
   0   7  19       49.00       53.70      4.84 o 
   1   7  19       17.80       14.08      4.31 o 
   2   7  19       13.69        7.43      3.23 o 
  -7   0  20        0.13        2.53      1.26 o 
  -6   0  20       57.64       55.92      4.52 o 
  -5   0  20       31.77       30.11      2.69 o 
  -4   0  20        7.90        2.85      1.73 o 
  -3   0  20        7.77        6.18      1.58 o 
  -2   0  20        2.00        0.88      1.00 o 
  -1   0  20       14.83       12.75      2.35 o 
   0   0  20      309.54      314.81      6.89 o 
   1   0  20     1119.79     1067.50     23.91 o 
   2   0  20     2053.60     2052.07      8.30 o 
   3   0  20        5.36        9.03      3.92 o 
   4   0  20       37.73       37.31      8.48 o 
   5   0  20        7.03        2.12      1.69 o 
  -7   1  20       31.80       34.15      2.83 o 
  -6   1  20        1.65        1.27      1.03 o 
  -5   1  20       33.32       29.90      2.19 o 
  -4   1  20      136.09      133.88      4.74 o 
  -3   1  20        0.52        0.59      0.67 o 
  -2   1  20       84.65       81.16      2.03 o 
  -1   1  20        1.18        2.70      0.74 o 
   0   1  20      136.88      123.28      3.60 o 
   1   1  20     1469.20     1458.98     39.04 o 
   2   1  20      317.76      322.95     10.83 o 
   3   1  20       49.97       45.10      2.88 o 
   4   1  20        2.39        1.08      1.09 o 
   5   1  20        0.07        1.35      1.13 o 
  -7   2  20        0.01        1.83      1.04 o 
  -6   2  20        4.59        4.40      2.28 o 
  -5   2  20       24.72       22.82      1.94 o 
  -4   2  20       10.38        9.35      2.20 o 
  -3   2  20        1.49       -0.25      0.56 o 
  -2   2  20        0.67       -0.11      0.81 o 
  -1   2  20        7.33        9.15      1.50 o 
   0   2  20      195.02      189.82      4.85 o 
   1   2  20     1309.55     1352.48     32.20 o 
   2   2  20      246.13      266.51     12.12 o 
   3   2  20      453.29      495.85     12.38 o 
   4   2  20       20.08       14.35      2.96 o 
   5   2  20       23.97       22.40      5.86 o 
  -6   3  20       85.82       94.87      4.49 o 
  -5   3  20       25.45       23.49      2.92 o 
  -4   3  20        0.99        0.51      0.68 o 
  -3   3  20        4.80        4.57      1.15 o 
  -2   3  20       16.91       17.52      1.20 o 
  -1   3  20      217.56      215.15      5.73 o 
   0   3  20      630.82      649.63     15.78 o 
   1   3  20        3.31        1.48      0.92 o 
   2   3  20      109.10      111.97      3.43 o 
   3   3  20      244.72      256.34      5.29 o 
   4   3  20       16.56       12.86      2.63 o 
   5   3  20        4.24        1.97      1.37 o 
  -6   4  20        4.62        3.83      2.76 o 
  -5   4  20        1.85        1.73      1.30 o 
  -4   4  20       20.93       22.11      1.17 o 
  -3   4  20       21.33       17.37      1.38 o 
  -2   4  20        0.05        0.69      0.89 o 
  -1   4  20      268.80      273.22      6.32 o 
   0   4  20      406.08      405.04     11.83 o 
   1   4  20        0.59        0.81      0.67 o 
   2   4  20      269.37      278.49      5.56 o 
   3   4  20      222.47      212.76      7.07 o 
   4   4  20       49.47       43.88      2.38 o 
  -5   5  20       28.69       34.70      2.13 o 
  -4   5  20       17.25       11.49      3.75 o 
  -3   5  20       81.51       82.88      3.61 o 
  -2   5  20        4.05        2.47      1.22 o 
  -1   5  20      501.79      559.90     16.29 o 
   0   5  20       31.29       30.46      2.38 o 
   1   5  20        3.07        4.02      1.25 o 
   2   5  20       25.65       25.24      2.59 o 
   3   5  20      126.61      131.18      5.23 o 
  -4   6  20        1.99       -2.33      3.76 o 
  -3   6  20        0.28        1.71      2.59 o 
  -2   6  20       50.79       47.34      5.28 o 
  -1   6  20      271.71      277.65     10.61 o 
   0   6  20       18.99       15.80      3.98 o 
   1   6  20        5.69        5.08      1.35 o 
   2   6  20        3.67        1.34      1.15 o 
   3   6  20       84.39       86.85      7.41 o 
  -3   7  20       25.05       16.34     10.35 o 
  -2   7  20       57.96       61.24      5.23 o 
  -1   7  20        0.24        1.68      1.45 o 
   0   7  20       60.86       64.16      6.92 o 
   1   7  20        7.92        5.19      2.56 o 
  -7   1  21       31.36       30.85      3.02 o 
  -6   1  21        9.43        6.92      2.60 o 
  -5   1  21       26.56       24.27      1.57 o 
  -4   1  21        0.11       -0.42      0.92 o 
  -3   1  21       50.65       37.83      1.71 o 
  -2   1  21        7.54        4.52      1.05 o 
  -1   1  21        0.14        0.49      0.67 o 
   0   1  21        8.68        7.91      1.41 o 
   1   1  21       77.73       79.43      2.61 o 
   2   1  21        0.39        0.76      0.57 o 
   3   1  21      111.15      103.76      4.40 o 
   4   1  21       21.41       15.18      3.95 o 
   5   1  21        7.05        5.53      2.10 o 
  -6   2  21       20.46       13.79      5.31 o 
  -5   2  21        3.94        4.83      0.96 o 
  -4   2  21      299.17      283.15      7.47 o 
  -3   2  21       48.32       39.56      1.77 o 
  -2   2  21      391.79      360.62      7.83 o 
  -1   2  21      172.80      171.38      4.13 o 
   0   2  21      336.24      340.16      8.71 o 
   1   2  21       71.42       69.92      3.69 o 
   2   2  21       48.37       47.04      3.84 o 
   3   2  21        3.54        3.83      0.93 o 
   4   2  21       26.01       25.98      3.92 o 
   5   2  21      239.92      293.28     18.64 o 
  -6   3  21       45.75       44.49      2.98 o 
  -5   3  21        1.27        1.29      0.75 o 
  -4   3  21        0.05        0.97      0.50 o 
  -3   3  21        4.80        4.46      0.93 o 
  -2   3  21       43.76       39.55      1.40 o 
  -1   3  21        0.35       -0.59      1.45 o 
   0   3  21       61.05       56.15      4.32 o 
   1   3  21        9.05        7.42      1.56 o 
   2   3  21        8.06        5.62      1.48 o 
   3   3  21       27.16       25.01      1.83 o 
   4   3  21       82.58       89.25      3.56 o 
  -6   4  21        0.49        1.30      0.91 o 
  -5   4  21       57.59       58.31      5.04 o 
  -4   4  21        0.10        0.41      0.70 o 
  -3   4  21        0.01        1.24      0.82 o 
  -2   4  21        6.15        5.72      1.46 o 
  -1   4  21        2.66        3.25      1.52 o 
   0   4  21      142.98      141.16      8.28 o 
   1   4  21        9.12        8.27      1.77 o 
   2   4  21      101.99      104.43      3.80 o 
   3   4  21       13.27        8.60      2.48 o 
   4   4  21      190.97      226.79      4.89 o 
  -5   5  21       11.89        7.59      3.90 o 
  -4   5  21        1.31        1.58      1.40 o 
  -3   5  21        4.35        2.88      0.98 o 
  -2   5  21        8.91        6.38      1.61 o 
  -1   5  21        3.03        2.75      0.75 o 
   0   5  21       10.50        8.11      1.70 o 
   1   5  21        0.50        0.59      0.86 o 
   2   5  21        4.10        4.61      1.21 o 
   3   5  21       25.49       18.38      3.93 o 
  -4   6  21        1.90        2.01      3.14 o 
  -3   6  21        1.84       -2.84      3.55 o 
  -2   6  21      116.02      113.05      6.91 o 
  -1   6  21       14.53       12.08      1.98 o 
   0   6  21       56.69       60.54      3.60 o 
   1   6  21       11.41       10.40      1.72 o 
   2   6  21       16.44        9.31      2.92 o 
  -2   7  21       16.93        9.71      6.54 o 
  -1   7  21        0.14        0.63      1.40 o 
   0   7  21       15.24       11.69      5.88 o 
  -6   0  22       71.97       82.70      7.29 o 
  -5   0  22       31.71       30.34      4.02 o 
  -4   0  22       25.48       21.85      1.80 o 
  -3   0  22     1684.94     1673.85     44.98 o 
  -2   0  22      404.83      339.79     10.62 o 
  -1   0  22      304.08      294.08      9.10 o 
   0   0  22       82.98       67.67      2.97 o 
   1   0  22      799.88      879.64     49.79 o 
   2   0  22      138.55      149.97      8.43 o 
   3   0  22      216.63      246.10     10.09 o 
   4   0  22        2.95        3.30      1.91 o 
   5   0  22       38.67       37.21      5.20 o 
  -6   1  22        0.00        0.99      1.19 o 
  -5   1  22       23.96       25.11      1.81 o 
  -4   1  22       64.34       56.80      2.29 o 
  -3   1  22      349.08      326.84      5.70 o 
  -2   1  22       21.31       17.32      1.36 o 
  -1   1  22      143.48      133.59      3.52 o 
   0   1  22        0.03        0.35      0.49 o 
   1   1  22        0.27        1.46      0.82 o 
   2   1  22       11.11       11.60      2.50 o 
   3   1  22       17.31       13.97      3.93 o 
   4   1  22       21.44       18.78      5.15 o 
   5   1  22        5.11        3.30      1.66 o 
  -6   2  22       36.36       36.78      3.15 o 
  -5   2  22        0.86        1.87      0.97 o 
  -4   2  22      360.33      348.92      8.89 o 
  -3   2  22      121.87      108.66      2.76 o 
  -2   2  22      246.62      204.13      6.27 o 
  -1   2  22      105.05       81.87      3.63 o 
   0   2  22       30.22       29.26      2.20 o 
   1   2  22       33.21       29.30      2.44 o 
   2   2  22        3.27        1.67      1.57 o 
   3   2  22      110.62      118.98      5.79 o 
   4   2  22       34.80       39.09      2.97 o 
  -6   3  22        2.02        2.78      1.09 o 
  -5   3  22       54.96       51.75      2.51 o 
  -4   3  22        8.68        6.47      1.65 o 
  -3   3  22       36.97       34.74      1.73 o 
  -2   3  22       91.15       78.83      4.86 o 
  -1   3  22        0.07        1.29      3.58 o 
   0   3  22       65.30       59.02      2.60 o 
   1   3  22        2.65        1.77      1.80 o 
   2   3  22        0.74        1.79      0.89 o 
   3   3  22        0.39        0.45      0.79 o 
   4   3  22        0.25        0.14      1.39 o 
  -5   4  22      253.54      271.77      9.86 o 
  -4   4  22      171.03      180.16      7.63 o 
  -3   4  22        0.62        2.07      1.06 o 
  -2   4  22       28.68       26.73      2.00 o 
  -1   4  22      911.44      969.76     17.06 o 
   0   4  22      101.71       99.91      4.54 o 
   1   4  22      217.85      244.80      5.63 o 
   2   4  22        1.67        2.53      0.95 o 
   3   4  22       43.22       46.75      2.69 o 
  -5   5  22       34.96       29.08     13.23 o 
  -4   5  22        5.02        5.30      5.44 o 
  -3   5  22       22.55       22.64      2.03 o 
  -2   5  22        2.23        1.74      0.80 o 
  -1   5  22      142.27      152.21      5.82 o 
   0   5  22       11.28       11.65      3.01 o 
   1   5  22       77.82       81.13      4.55 o 
   2   5  22       12.91       10.44      3.14 o 
   3   5  22        8.31        6.46      2.36 o 
  -4   6  22       38.36       29.35     18.49 o 
  -3   6  22       12.05       15.03      3.52 o 
  -2   6  22      133.84      139.32      6.92 o 
  -1   6  22      230.54      244.98      9.87 o 
   0   6  22       68.50       67.10      3.00 o 
   1   6  22       13.64       12.39      3.27 o 
   2   6  22       11.05        5.45      2.25 o 
  -6   1  23        0.76        2.28      1.18 o 
  -5   1  23       11.75        7.26      1.99 o 
  -4   1  23       38.12       35.21      1.58 o 
  -3   1  23      127.37      116.45      4.33 o 
  -2   1  23      322.70      282.76      5.18 o 
  -1   1  23        0.55        0.30      0.48 o 
   0   1  23       25.61       23.69      2.71 o 
   1   1  23        0.31        0.99      0.57 o 
   2   1  23        4.31        3.60      1.62 o 
   3   1  23        2.44        2.63      1.09 o 
   4   1  23        0.01        2.13      1.15 o 
  -6   2  23       11.87       13.91      2.76 o 
  -5   2  23        5.21        3.52      1.22 o 
  -4   2  23        0.43       -0.37      1.06 o 
  -3   2  23      115.38      102.28      2.99 o 
  -2   2  23       56.81       47.65      2.23 o 
  -1   2  23      132.77      112.48      2.99 o 
   0   2  23      189.98      199.79      4.40 o 
   1   2  23       13.99       12.20      2.82 o 
   2   2  23      132.28      136.13      3.40 o 
   3   2  23        3.47        2.22      1.15 o 
   4   2  23       33.64       34.52      3.98 o 
  -6   3  23       12.40        8.29      3.37 o 
  -5   3  23        0.32        1.14      1.00 o 
  -4   3  23      173.07      183.30      6.44 o 
  -3   3  23        9.85        9.36      1.92 o 
  -2   3  23       46.85       35.69      1.89 o 
  -1   3  23      196.83      170.94      5.58 o 
   0   3  23       96.73       91.34      3.43 o 
   1   3  23        6.67        4.70      1.38 o 
   2   3  23       49.24       55.42      2.87 o 
   3   3  23       10.56       10.03      2.87 o 
   4   3  23        4.08        4.71      1.79 o 
  -5   4  23       11.85        8.48      3.69 o 
  -4   4  23       53.99       50.34      3.28 o 
  -3   4  23       11.55       13.66      2.22 o 
  -2   4  23        3.04        2.70      1.02 o 
  -1   4  23        2.75        2.52      0.94 o 
   0   4  23        5.66        4.57      1.03 o 
   1   4  23       13.87       11.90      2.54 o 
   2   4  23        5.20        3.48      1.19 o 
   3   4  23       17.95       11.59      3.59 o 
  -4   5  23        0.00        0.46      2.31 o 
  -3   5  23        3.35        4.98      1.74 o 
  -2   5  23        0.08       -0.02      1.18 o 
  -1   5  23        0.55        1.83      0.74 o 
   0   5  23       48.42       51.19      3.13 o 
   1   5  23        0.03        0.52      0.81 o 
   2   5  23        8.83        5.82      1.83 o 
  -3   6  23        4.28        3.06      1.60 o 
  -2   6  23       10.30        6.21      3.87 o 
  -1   6  23       17.01       18.62      2.31 o 
   0   6  23        8.50        5.12      1.92 o 
   1   6  23       54.19       56.81      4.99 o 
  -6   0  24        6.56        4.22      1.58 o 
  -5   0  24        4.11        2.42      1.08 o 
  -4   0  24       95.66      100.26      4.45 o 
  -3   0  24       38.31       37.41      2.36 o 
  -2   0  24       16.41       10.89      1.84 o 
  -1   0  24        0.55        1.58      1.05 o 
   0   0  24       12.12       12.59      6.93 o 
   1   0  24      161.20      172.15     11.18 o 
   2   0  24       90.09      111.53      5.72 o 
   3   0  24       44.87       45.94      3.95 o 
   4   0  24       34.33       38.49      5.81 o 
  -6   1  24        1.42        1.53      1.18 o 
  -5   1  24        5.81        4.99      1.47 o 
  -4   1  24        1.53        2.12      0.74 o 
  -3   1  24       43.16       29.63      1.74 o 
  -2   1  24      237.88      194.05      5.21 o 
  -1   1  24       35.20       31.37      2.87 o 
   0   1  24        0.04        0.99      0.75 o 
   1   1  24        0.78        1.18      1.14 o 
   2   1  24        0.11        0.83      1.17 o 
   3   1  24        7.75        7.52      2.46 o 
   4   1  24       18.72       16.85      4.48 o 
  -6   2  24       33.60       31.29      2.58 o 
  -5   2  24       18.60       20.05      2.44 o 
  -4   2  24        3.56        4.56      1.42 o 
  -3   2  24       81.04       74.76      3.24 o 
  -2   2  24        1.88        0.42      0.72 o 
  -1   2  24        3.38        4.01      1.27 o 
   0   2  24       61.66       53.67      3.52 o 
   1   2  24       32.98       32.85      2.81 o 
   2   2  24        3.15        2.81      1.58 o 
   3   2  24        1.13        2.20      1.47 o 
   4   2  24       17.24       11.03      4.35 o 
  -5   3  24        0.46        0.74      0.81 o 
  -4   3  24       14.81        8.65      1.91 o 
  -3   3  24       34.80       29.52      1.98 o 
  -2   3  24        0.90        2.08      1.01 o 
  -1   3  24      102.07       87.51      3.51 o 
   0   3  24       29.40       25.70      2.45 o 
   1   3  24        2.98        3.59      1.02 o 
   2   3  24        0.59        0.79      0.76 o 
   3   3  24       20.28       18.70      5.84 o 
  -5   4  24        8.25        5.83      2.66 o 
  -4   4  24       20.71       13.62      4.54 o 
  -3   4  24        3.19        2.04      0.79 o 
  -2   4  24        3.12        1.50      0.89 o 
  -1   4  24       60.20       59.63      3.01 o 
   0   4  24       12.72       12.51      2.45 o 
   1   4  24        0.06        0.62      1.02 o 
   2   4  24        3.79        4.09      1.40 o 
   3   4  24        8.46        7.35      2.26 o 
  -4   5  24       29.46       24.77      3.77 o 
  -3   5  24        5.05        3.87      2.19 o 
  -2   5  24        1.35        1.73      1.06 o 
  -1   5  24        0.12        1.06      0.73 o 
   0   5  24      156.65      157.97      6.80 o 
   1   5  24       20.13       19.32      2.98 o 
   2   5  24       13.38        6.40      2.09 o 
  -2   6  24       11.01        7.38      3.57 o 
  -1   6  24        0.85        1.09      1.09 o 
   0   6  24        0.30        0.81      0.65 o 
  -6   1  25        9.97       10.81      1.30 o 
  -5   1  25       27.54       34.54      3.45 o 
  -4   1  25       40.50       40.98      1.91 o 
  -3   1  25       11.66       10.21      1.64 o 
  -2   1  25       23.66       23.32      2.04 o 
  -1   1  25       22.76       19.85      2.26 o 
   0   1  25        5.63        6.59      1.15 o 
   1   1  25       15.48       14.66      4.94 o 
   2   1  25        4.13        2.99      1.46 o 
   3   1  25       88.89      100.04      5.71 o 
   4   1  25       10.20        8.99      3.51 o 
  -5   2  25       26.79       30.00      2.83 o 
  -4   2  25       45.18       41.29      2.00 o 
  -3   2  25        3.37        2.87      1.29 o 
  -2   2  25      113.95      111.97      5.79 o 
  -1   2  25       11.99       13.29      1.81 o 
   0   2  25       39.51       43.00      2.42 o 
   1   2  25       15.65       15.03      2.84 o 
   2   2  25      216.09      242.77     10.36 o 
   3   2  25       81.90       93.33      6.71 o 
  -5   3  25       10.62       13.38      1.56 o 
  -4   3  25        0.12        0.19      0.62 o 
  -3   3  25       43.80       44.53      3.45 o 
  -2   3  25       22.60       20.32      3.30 o 
  -1   3  25       16.67       19.86      2.73 o 
   0   3  25       34.85       29.40      3.29 o 
   1   3  25       25.96       22.70      5.77 o 
   2   3  25       33.22       32.04      4.10 o 
   3   3  25       11.24        6.88      2.69 o 
  -4   4  25       73.95       81.68      3.34 o 
  -3   4  25        0.11        1.54      0.89 o 
  -2   4  25       39.68       39.37      2.86 o 
  -1   4  25       14.23        6.45      2.83 o 
   0   4  25        1.12        1.16      0.87 o 
   1   4  25      133.17      157.26      6.63 o 
   2   4  25        0.31        0.80      0.59 o 
  -3   5  25        4.77        3.72      1.86 o 
  -2   5  25        9.38        6.70      2.30 o 
  -1   5  25       15.40        8.30      3.35 o 
   0   5  25        2.18        1.15      1.00 o 
   1   5  25        2.11        2.54      1.37 o 
  -5   0  26       59.63       74.35      3.54 o 
  -4   0  26        0.10        0.10      1.51 o 
  -3   0  26        9.95        2.25      1.12 o 
  -2   0  26      102.16      100.90      4.38 o 
  -1   0  26       77.27       67.23      4.44 o 
   0   0  26       35.14       33.09      2.77 o 
   1   0  26       47.92       57.66      4.59 o 
   2   0  26       42.75       45.04      4.87 o 
   3   0  26      643.48      777.00     11.40 o 
  -5   1  26        0.00        0.11      0.74 o 
  -4   1  26        4.55        2.74      1.01 o 
  -3   1  26        4.98        4.60      1.41 o 
  -2   1  26        3.16        2.68      1.13 o 
  -1   1  26        3.00        1.74      0.90 o 
   0   1  26        0.56        1.05      0.78 o 
   1   1  26        3.23        5.56      2.27 o 
   2   1  26       58.68       58.66      4.66 o 
   3   1  26       37.28       38.38      6.31 o 
  -5   2  26      109.39      139.94      4.70 o 
  -4   2  26        7.63       10.94      3.04 o 
  -3   2  26       27.45       24.93      3.09 o 
  -2   2  26        1.00        2.60      1.27 o 
  -1   2  26        1.82        3.80      1.28 o 
   0   2  26       74.57       70.19      3.44 o 
   1   2  26       12.54       12.52      3.81 o 
   2   2  26      296.40      340.32     17.60 o 
   3   2  26       93.28      110.73      8.67 o 
  -5   3  26       53.14       61.62      4.69 o 
  -4   3  26        7.97        5.20      2.45 o 
  -3   3  26        0.00        0.24      0.88 o 
  -2   3  26        0.02        1.14      0.93 o 
  -1   3  26        0.20        0.73      0.88 o 
   0   3  26        0.31        0.24      0.98 o 
   1   3  26       39.84       42.93      2.64 o 
   2   3  26        0.08        0.52      1.43 o 
  -4   4  26       26.53       32.30      3.02 o 
  -3   4  26       33.54       40.53      2.17 o 
  -2   4  26        2.86        1.83      1.02 o 
  -1   4  26        0.03        0.19      0.92 o 
   0   4  26        8.87        8.32      2.37 o 
   1   4  26      334.55      376.27     11.38 o 
   2   4  26       55.00       62.02      6.04 o 
  -3   5  26        0.38        0.80      1.50 o 
  -2   5  26        0.47        0.60      0.72 o 
  -1   5  26        2.54        2.86      1.61 o 
   0   5  26       47.25       48.00      3.60 o 
  -5   1  27       94.14      116.65      3.91 o 
  -4   1  27       27.17       30.55      2.48 o 
  -3   1  27        5.92        6.34      1.90 o 
  -2   1  27        0.00        0.88      0.84 o 
  -1   1  27        0.07       -0.25      1.49 o 
   0   1  27        1.96        1.79      0.94 o 
   1   1  27        2.96        5.35      1.79 o 
   2   1  27        5.50        5.15      2.04 o 
   3   1  27       15.90       11.56      5.42 o 
  -5   2  27       34.29       42.72      6.76 o 
  -4   2  27      126.59      138.45      5.02 o 
  -3   2  27        5.87        4.04      1.91 o 
  -2   2  27        0.01       -1.14      1.19 o 
  -1   2  27       21.08       16.08      3.96 o 
   0   2  27        3.54        3.48      1.36 o 
   1   2  27        4.69        4.31      2.02 o 
   2   2  27       16.29       16.71      4.77 o 
  -4   3  27       53.30       64.55      2.52 o 
  -3   3  27       11.51       19.08      1.93 o 
  -2   3  27        2.80        2.95      1.75 o 
  -1   3  27        1.07        1.63      0.84 o 
   0   3  27        0.00        0.31      1.24 o 
   1   3  27        6.21        5.07      1.68 o 
   2   3  27       85.48      106.22      9.38 o 
  -3   4  27       88.37      101.24      2.98 o 
  -2   4  27        4.94        2.13      1.40 o 
  -1   4  27        1.34        1.09      0.81 o 
   0   4  27       27.51       29.06      4.31 o 
   1   4  27       31.71       38.13      3.54 o 
  -2   5  27        1.78        1.86      0.78 o 
  -1   5  27        1.10        0.90      0.92 o 
  -5   0  28       93.42      120.37     10.96 o 
  -4   0  28      126.47      126.69      9.02 o 
  -3   0  28       31.16       28.72      3.01 o 
  -2   0  28        4.81        2.56      2.06 o 
  -1   0  28       69.65       95.00      8.31 o 
   0   0  28        2.33        1.54      2.58 o 
   1   0  28        0.15        2.96      1.74 o 
   2   0  28       43.48       53.60      3.76 o 
  -5   1  28       82.34       98.26      5.73 o 
  -4   1  28        0.07        0.52      0.98 o 
  -3   1  28        0.08        1.18      0.70 o 
  -2   1  28       10.43       13.73      2.72 o 
  -1   1  28        1.72        0.66      0.91 o 
   0   1  28        3.41        1.79      0.96 o 
   1   1  28        8.22        6.28      1.91 o 
   2   1  28        1.67        2.21      1.26 o 
  -4   2  28        9.33        7.35      2.94 o 
  -3   2  28       19.72       19.43      1.76 o 
  -2   2  28       51.61       57.14      3.51 o 
  -1   2  28        0.90        2.10      1.15 o 
   0   2  28       16.75       24.81      2.88 o 
   1   2  28        6.60        6.86      2.24 o 
   2   2  28       15.24       16.18      4.19 o 
  -4   3  28       67.54       87.33      6.01 o 
  -3   3  28        5.13        1.69      1.43 o 
  -2   3  28        0.04        0.66      0.93 o 
  -1   3  28        0.44        0.78      1.43 o 
   0   3  28        5.61        4.36      2.02 o 
   1   3  28        1.19        1.88      1.33 o 
  -3   4  28        0.01        0.39      0.88 o 
  -2   4  28       66.13       73.35      5.24 o 
  -1   4  28        2.68        1.50      1.29 o 
   0   4  28        0.49        1.51      1.07 o 
  -4   1  29        6.54        6.79      2.39 o 
  -3   1  29        0.30        1.03      0.91 o 
  -2   1  29        0.23        0.00      1.59 o 
  -1   1  29        0.54        0.86      1.17 o 
   0   1  29       13.19       13.05      6.89 o 
   1   1  29       21.62       19.66      7.45 o 
   2   1  29       10.55       11.51      5.16 o 
  -4   2  29       11.29        5.89      3.11 o 
  -3   2  29       29.43       31.06      3.02 o 
  -2   2  29       79.25       97.67      3.81 o 
  -1   2  29        3.28        3.55      2.02 o 
   0   2  29       65.01       76.10      4.61 o 
   1   2  29       30.90       32.18      2.86 o 
  -3   3  29       20.98       16.42      5.68 o 
  -2   3  29        0.01        0.49      0.91 o 
  -1   3  29       18.78       19.75      2.39 o 
   0   3  29       13.30        9.72      1.93 o 
   1   3  29        5.87        6.00      2.52 o 
  -4   0  30        0.01        0.92      1.98 o 
  -3   0  30       27.31       21.11      9.09 o 
  -2   0  30        0.00       -0.46      1.88 o 
  -1   0  30      185.69      235.29     12.40 o 
   0   0  30      479.56      692.05     10.74 o 
   1   0  30       42.08       45.27      5.72 o 
  -3   1  30        1.33        5.05      1.66 o 
  -2   1  30       16.27       23.14      2.94 o 
  -1   1  30       82.42      120.98      5.63 o 
   0   1  30        9.82        8.55      2.14 o 
   1   1  30        8.98        8.71      3.36 o 
  -3   2  30        0.02        1.09      0.80 o 
  -2   2  30        3.67        3.90      2.75 o 
  -1   2  30      175.17      227.19     10.71 o 
   0   2  30      126.97      141.41     13.04 o 
  -2   3  30       40.04       61.10      5.28 o 
  -1   3  30        0.01        0.94      0.93 o 
  -3   1  31       24.48       21.83      2.77 o 
  -2   1  31        0.62        0.21      1.28 o 
  -1   1  31       22.38       31.73      3.12 o 
   0   1  31        0.59        1.08      1.32 o 
  -2   2  31        5.00        7.11      2.74 o 
  -1   2  31       58.23       61.74      6.80 o 
                                                 
